# Supplementary material for: Climate damage projections beyond annual temperature
Source: Nat Clim Chang. 2024 Apr 17;14(6):592–9. doi: 10.1038/s41558-024-01990-8 (PMC11446829; doi:10.1038/s41558-024-01990-8)
Supplement: Supplementary file 3 — Statistical source data. [file 41558_2024_1990_MOESM3_ESM.xlsx]

## Sheet: source_data_figure1a
Figure 1a
CMIP6 model	Scenario	Ensemble member	Subnational region (GID_1)	Year	Extreme precipitation (mm)
ACCESS-CM2	ssp370	r1i1p1f1	USA.33_1	1990	19.3187
ACCESS-CM2	ssp370	r1i1p1f1	USA.33_1	1991	21.4565
ACCESS-CM2	ssp370	r1i1p1f1	USA.33_1	1992	12.3536
ACCESS-CM2	ssp370	r1i1p1f1	USA.33_1	1993	32.0132
ACCESS-CM2	ssp370	r1i1p1f1	USA.33_1	1994	0.714417
ACCESS-CM2	ssp370	r1i1p1f1	USA.33_1	1995	40.5635
ACCESS-CM2	ssp370	r1i1p1f1	USA.33_1	1996	24.0914
ACCESS-CM2	ssp370	r1i1p1f1	USA.33_1	1997	6.10588
ACCESS-CM2	ssp370	r1i1p1f1	USA.33_1	1998	42.8146
ACCESS-CM2	ssp370	r1i1p1f1	USA.33_1	1999	4.05986
ACCESS-CM2	ssp370	r1i1p1f1	USA.33_1	2000	0.677894
ACCESS-CM2	ssp370	r1i1p1f1	USA.33_1	2001	0.994342
ACCESS-CM2	ssp370	r1i1p1f1	USA.33_1	2002	44.4683
ACCESS-CM2	ssp370	r1i1p1f1	USA.33_1	2003	23.47
ACCESS-CM2	ssp370	r1i1p1f1	USA.33_1	2004	32.9176
ACCESS-CM2	ssp370	r1i1p1f1	USA.33_1	2005	19.3168
ACCESS-CM2	ssp370	r1i1p1f1	USA.33_1	2006	6.00584
ACCESS-CM2	ssp370	r1i1p1f1	USA.33_1	2007	54.7154
ACCESS-CM2	ssp370	r1i1p1f1	USA.33_1	2008	4.33735
ACCESS-CM2	ssp370	r1i1p1f1	USA.33_1	2009	44.5526
ACCESS-CM2	ssp370	r1i1p1f1	USA.33_1	2010	78.2573
ACCESS-CM2	ssp370	r1i1p1f1	USA.33_1	2011	19.7645
ACCESS-CM2	ssp370	r1i1p1f1	USA.33_1	2012	19.2965
ACCESS-CM2	ssp370	r1i1p1f1	USA.33_1	2013	78.0479
ACCESS-CM2	ssp370	r1i1p1f1	USA.33_1	2014	9.77112
ACCESS-CM2	ssp370	r1i1p1f1	USA.33_1	2015	23.0375
ACCESS-CM2	ssp370	r1i1p1f1	USA.33_1	2016	6.75968
ACCESS-CM2	ssp370	r1i1p1f1	USA.33_1	2017	85.3041
ACCESS-CM2	ssp370	r1i1p1f1	USA.33_1	2018	0.919719
ACCESS-CM2	ssp370	r1i1p1f1	USA.33_1	2019	57.5027
ACCESS-CM2	ssp370	r1i1p1f1	USA.33_1	2020	0.927549
ACCESS-CM2	ssp370	r1i1p1f1	USA.33_1	2021	30.9959
ACCESS-CM2	ssp370	r1i1p1f1	USA.33_1	2022	27.306
ACCESS-CM2	ssp370	r1i1p1f1	USA.33_1	2023	0.677894
ACCESS-CM2	ssp370	r1i1p1f1	USA.33_1	2024	48.3207
ACCESS-CM2	ssp370	r1i1p1f1	USA.33_1	2025	45.911
ACCESS-CM2	ssp370	r1i1p1f1	USA.33_1	2026	38.1729
ACCESS-CM2	ssp370	r1i1p1f1	USA.33_1	2027	34.1065
ACCESS-CM2	ssp370	r1i1p1f1	USA.33_1	2028	0.677894
ACCESS-CM2	ssp370	r1i1p1f1	USA.33_1	2029	25.8104
ACCESS-CM2	ssp370	r1i1p1f1	USA.33_1	2030	0.677894
ACCESS-CM2	ssp370	r1i1p1f1	USA.33_1	2031	50.486
ACCESS-CM2	ssp370	r1i1p1f1	USA.33_1	2032	20.1234
ACCESS-CM2	ssp370	r1i1p1f1	USA.33_1	2033	5.89441
ACCESS-CM2	ssp370	r1i1p1f1	USA.33_1	2034	6.1962
ACCESS-CM2	ssp370	r1i1p1f1	USA.33_1	2035	32.2198
ACCESS-CM2	ssp370	r1i1p1f1	USA.33_1	2036	13.0936
ACCESS-CM2	ssp370	r1i1p1f1	USA.33_1	2037	45.2662
ACCESS-CM2	ssp370	r1i1p1f1	USA.33_1	2038	111.176
ACCESS-CM2	ssp370	r1i1p1f1	USA.33_1	2039	29.8105
ACCESS-CM2	ssp370	r1i1p1f1	USA.33_1	2040	28.6174
ACCESS-CM2	ssp370	r1i1p1f1	USA.33_1	2041	79.6535
ACCESS-CM2	ssp370	r1i1p1f1	USA.33_1	2042	22.5568
ACCESS-CM2	ssp370	r1i1p1f1	USA.33_1	2043	13.2644
ACCESS-CM2	ssp370	r1i1p1f1	USA.33_1	2044	4.26303
ACCESS-CM2	ssp370	r1i1p1f1	USA.33_1	2045	73.1975
ACCESS-CM2	ssp370	r1i1p1f1	USA.33_1	2046	18.9418
ACCESS-CM2	ssp370	r1i1p1f1	USA.33_1	2047	31.9636
ACCESS-CM2	ssp370	r1i1p1f1	USA.33_1	2048	20.3513
ACCESS-CM2	ssp370	r1i1p1f1	USA.33_1	2049	51.8132
ACCESS-CM2	ssp370	r1i1p1f1	USA.33_1	2050	15.3708
ACCESS-CM2	ssp370	r1i1p1f1	USA.33_1	2051	13.6681
ACCESS-CM2	ssp370	r1i1p1f1	USA.33_1	2052	24.2481
ACCESS-CM2	ssp370	r1i1p1f1	USA.33_1	2053	77.3104
ACCESS-CM2	ssp370	r1i1p1f1	USA.33_1	2054	17.3976
ACCESS-CM2	ssp370	r1i1p1f1	USA.33_1	2055	56.1729
ACCESS-CM2	ssp370	r1i1p1f1	USA.33_1	2056	65.2953
ACCESS-CM2	ssp370	r1i1p1f1	USA.33_1	2057	66.471
ACCESS-CM2	ssp370	r1i1p1f1	USA.33_1	2058	131.372
ACCESS-CM2	ssp370	r1i1p1f1	USA.33_1	2059	23.5281
ACCESS-CM2	ssp370	r1i1p1f1	USA.33_1	2060	66.6805
ACCESS-CM2	ssp370	r1i1p1f1	USA.33_1	2061	101.045
ACCESS-CM2	ssp370	r1i1p1f1	USA.33_1	2062	66.6157
ACCESS-CM2	ssp370	r1i1p1f1	USA.33_1	2063	28.5356
ACCESS-CM2	ssp370	r1i1p1f1	USA.33_1	2064	41.2049
ACCESS-CM2	ssp370	r1i1p1f1	USA.33_1	2065	60.9593
ACCESS-CM2	ssp370	r1i1p1f1	USA.33_1	2066	15.9052
ACCESS-CM2	ssp370	r1i1p1f1	USA.33_1	2067	152.069
ACCESS-CM2	ssp370	r1i1p1f1	USA.33_1	2068	52.6486
ACCESS-CM2	ssp370	r1i1p1f1	USA.33_1	2069	19.8614
ACCESS-CM2	ssp370	r1i1p1f1	USA.33_1	2070	73.6371
ACCESS-CM2	ssp370	r1i1p1f1	USA.33_1	2071	85.9935
ACCESS-CM2	ssp370	r1i1p1f1	USA.33_1	2072	5.91218
ACCESS-CM2	ssp370	r1i1p1f1	USA.33_1	2073	42.8202
ACCESS-CM2	ssp370	r1i1p1f1	USA.33_1	2074	76.8995
ACCESS-CM2	ssp370	r1i1p1f1	USA.33_1	2075	88.4795
ACCESS-CM2	ssp370	r1i1p1f1	USA.33_1	2076	83.7112
ACCESS-CM2	ssp370	r1i1p1f1	USA.33_1	2077	30.5128
ACCESS-CM2	ssp370	r1i1p1f1	USA.33_1	2078	7.52201
ACCESS-CM2	ssp370	r1i1p1f1	USA.33_1	2079	30.734
ACCESS-CM2	ssp370	r1i1p1f1	USA.33_1	2080	216.593
ACCESS-CM2	ssp370	r1i1p1f1	USA.33_1	2081	145.027
ACCESS-CM2	ssp370	r1i1p1f1	USA.33_1	2082	45.2812
ACCESS-CM2	ssp370	r1i1p1f1	USA.33_1	2083	43.8625
ACCESS-CM2	ssp370	r1i1p1f1	USA.33_1	2084	48.1862
ACCESS-CM2	ssp370	r1i1p1f1	USA.33_1	2085	50.0376
ACCESS-CM2	ssp370	r1i1p1f1	USA.33_1	2086	38.8826
ACCESS-CM2	ssp370	r1i1p1f1	USA.33_1	2087	38.4241
ACCESS-CM2	ssp370	r1i1p1f1	USA.33_1	2088	120.106
ACCESS-CM2	ssp370	r1i1p1f1	USA.33_1	2089	73.1553
ACCESS-CM2	ssp370	r1i1p1f1	USA.33_1	2090	55.8877
ACCESS-CM2	ssp370	r1i1p1f1	USA.33_1	2091	75.9309
ACCESS-CM2	ssp370	r1i1p1f1	USA.33_1	2092	74.1224
ACCESS-CM2	ssp370	r1i1p1f1	USA.33_1	2093	4.33891
ACCESS-CM2	ssp370	r1i1p1f1	USA.33_1	2094	19.7218
ACCESS-CM2	ssp370	r1i1p1f1	USA.33_1	2095	71.1531
ACCESS-CM2	ssp370	r1i1p1f1	USA.33_1	2096	0.713056
ACCESS-CM2	ssp370	r1i1p1f1	USA.33_1	2097	39.4721
ACCESS-CM2	ssp370	r1i1p1f1	USA.33_1	2098	114.181
ACCESS-CM2	ssp370	r1i1p1f1	USA.33_1	2099	37.5959
ACCESS-CM2	ssp370	r1i1p1f1	USA.33_1	2100	119.317
ACCESS-ESM1-5	ssp370	r1i1p1f1	USA.33_1	1990	5.11134
ACCESS-ESM1-5	ssp370	r1i1p1f1	USA.33_1	1991	8.37762
ACCESS-ESM1-5	ssp370	r1i1p1f1	USA.33_1	1992	21.1929
ACCESS-ESM1-5	ssp370	r1i1p1f1	USA.33_1	1993	5.14404
ACCESS-ESM1-5	ssp370	r1i1p1f1	USA.33_1	1994	5.16795
ACCESS-ESM1-5	ssp370	r1i1p1f1	USA.33_1	1995	20.4354
ACCESS-ESM1-5	ssp370	r1i1p1f1	USA.33_1	1996	4.85526
ACCESS-ESM1-5	ssp370	r1i1p1f1	USA.33_1	1997	23.5783
ACCESS-ESM1-5	ssp370	r1i1p1f1	USA.33_1	1998	33.2754
ACCESS-ESM1-5	ssp370	r1i1p1f1	USA.33_1	1999	8.67196
ACCESS-ESM1-5	ssp370	r1i1p1f1	USA.33_1	2000	4.85526
ACCESS-ESM1-5	ssp370	r1i1p1f1	USA.33_1	2001	5.4789
ACCESS-ESM1-5	ssp370	r1i1p1f1	USA.33_1	2002	21.4112
ACCESS-ESM1-5	ssp370	r1i1p1f1	USA.33_1	2003	27.2307
ACCESS-ESM1-5	ssp370	r1i1p1f1	USA.33_1	2004	4.87956
ACCESS-ESM1-5	ssp370	r1i1p1f1	USA.33_1	2005	16.9803
ACCESS-ESM1-5	ssp370	r1i1p1f1	USA.33_1	2006	31.4286
ACCESS-ESM1-5	ssp370	r1i1p1f1	USA.33_1	2007	40.7582
ACCESS-ESM1-5	ssp370	r1i1p1f1	USA.33_1	2008	23.7411
ACCESS-ESM1-5	ssp370	r1i1p1f1	USA.33_1	2009	34.4819
ACCESS-ESM1-5	ssp370	r1i1p1f1	USA.33_1	2010	34.8463
ACCESS-ESM1-5	ssp370	r1i1p1f1	USA.33_1	2011	15.9733
ACCESS-ESM1-5	ssp370	r1i1p1f1	USA.33_1	2012	81.6348
ACCESS-ESM1-5	ssp370	r1i1p1f1	USA.33_1	2013	86.3057
ACCESS-ESM1-5	ssp370	r1i1p1f1	USA.33_1	2014	4.85526
ACCESS-ESM1-5	ssp370	r1i1p1f1	USA.33_1	2015	57.2036
ACCESS-ESM1-5	ssp370	r1i1p1f1	USA.33_1	2016	65.3288
ACCESS-ESM1-5	ssp370	r1i1p1f1	USA.33_1	2017	40.8348
ACCESS-ESM1-5	ssp370	r1i1p1f1	USA.33_1	2018	25.1006
ACCESS-ESM1-5	ssp370	r1i1p1f1	USA.33_1	2019	15.8928
ACCESS-ESM1-5	ssp370	r1i1p1f1	USA.33_1	2020	4.86811
ACCESS-ESM1-5	ssp370	r1i1p1f1	USA.33_1	2021	58.0912
ACCESS-ESM1-5	ssp370	r1i1p1f1	USA.33_1	2022	12.5618
ACCESS-ESM1-5	ssp370	r1i1p1f1	USA.33_1	2023	57.103
ACCESS-ESM1-5	ssp370	r1i1p1f1	USA.33_1	2024	10.2536
ACCESS-ESM1-5	ssp370	r1i1p1f1	USA.33_1	2025	4.85526
ACCESS-ESM1-5	ssp370	r1i1p1f1	USA.33_1	2026	9.4776
ACCESS-ESM1-5	ssp370	r1i1p1f1	USA.33_1	2027	48.0007
ACCESS-ESM1-5	ssp370	r1i1p1f1	USA.33_1	2028	29.7737
ACCESS-ESM1-5	ssp370	r1i1p1f1	USA.33_1	2029	36.3128
ACCESS-ESM1-5	ssp370	r1i1p1f1	USA.33_1	2030	15.7811
ACCESS-ESM1-5	ssp370	r1i1p1f1	USA.33_1	2031	13.9818
ACCESS-ESM1-5	ssp370	r1i1p1f1	USA.33_1	2032	11.5012
ACCESS-ESM1-5	ssp370	r1i1p1f1	USA.33_1	2033	23.4196
ACCESS-ESM1-5	ssp370	r1i1p1f1	USA.33_1	2034	5.11575
ACCESS-ESM1-5	ssp370	r1i1p1f1	USA.33_1	2035	10.4732
ACCESS-ESM1-5	ssp370	r1i1p1f1	USA.33_1	2036	10.4158
ACCESS-ESM1-5	ssp370	r1i1p1f1	USA.33_1	2037	54.6623
ACCESS-ESM1-5	ssp370	r1i1p1f1	USA.33_1	2038	4.85526
ACCESS-ESM1-5	ssp370	r1i1p1f1	USA.33_1	2039	43.6124
ACCESS-ESM1-5	ssp370	r1i1p1f1	USA.33_1	2040	54.4623
ACCESS-ESM1-5	ssp370	r1i1p1f1	USA.33_1	2041	119.302
ACCESS-ESM1-5	ssp370	r1i1p1f1	USA.33_1	2042	56.6369
ACCESS-ESM1-5	ssp370	r1i1p1f1	USA.33_1	2043	30.4547
ACCESS-ESM1-5	ssp370	r1i1p1f1	USA.33_1	2044	9.64107
ACCESS-ESM1-5	ssp370	r1i1p1f1	USA.33_1	2045	62.1044
ACCESS-ESM1-5	ssp370	r1i1p1f1	USA.33_1	2046	87.5913
ACCESS-ESM1-5	ssp370	r1i1p1f1	USA.33_1	2047	27.7208
ACCESS-ESM1-5	ssp370	r1i1p1f1	USA.33_1	2048	47.3395
ACCESS-ESM1-5	ssp370	r1i1p1f1	USA.33_1	2049	42.719
ACCESS-ESM1-5	ssp370	r1i1p1f1	USA.33_1	2050	28.2069
ACCESS-ESM1-5	ssp370	r1i1p1f1	USA.33_1	2051	38.6317
ACCESS-ESM1-5	ssp370	r1i1p1f1	USA.33_1	2052	21.3886
ACCESS-ESM1-5	ssp370	r1i1p1f1	USA.33_1	2053	33.1991
ACCESS-ESM1-5	ssp370	r1i1p1f1	USA.33_1	2054	66.2218
ACCESS-ESM1-5	ssp370	r1i1p1f1	USA.33_1	2055	17.9802
ACCESS-ESM1-5	ssp370	r1i1p1f1	USA.33_1	2056	23.0007
ACCESS-ESM1-5	ssp370	r1i1p1f1	USA.33_1	2057	32.2915
ACCESS-ESM1-5	ssp370	r1i1p1f1	USA.33_1	2058	42.9074
ACCESS-ESM1-5	ssp370	r1i1p1f1	USA.33_1	2059	66.3433
ACCESS-ESM1-5	ssp370	r1i1p1f1	USA.33_1	2060	37.6318
ACCESS-ESM1-5	ssp370	r1i1p1f1	USA.33_1	2061	47.0445
ACCESS-ESM1-5	ssp370	r1i1p1f1	USA.33_1	2062	17.5754
ACCESS-ESM1-5	ssp370	r1i1p1f1	USA.33_1	2063	87.9512
ACCESS-ESM1-5	ssp370	r1i1p1f1	USA.33_1	2064	80.2415
ACCESS-ESM1-5	ssp370	r1i1p1f1	USA.33_1	2065	37.6671
ACCESS-ESM1-5	ssp370	r1i1p1f1	USA.33_1	2066	123.571
ACCESS-ESM1-5	ssp370	r1i1p1f1	USA.33_1	2067	94.1144
ACCESS-ESM1-5	ssp370	r1i1p1f1	USA.33_1	2068	53.145
ACCESS-ESM1-5	ssp370	r1i1p1f1	USA.33_1	2069	74.8171
ACCESS-ESM1-5	ssp370	r1i1p1f1	USA.33_1	2070	23.892
ACCESS-ESM1-5	ssp370	r1i1p1f1	USA.33_1	2071	54.1611
ACCESS-ESM1-5	ssp370	r1i1p1f1	USA.33_1	2072	73.6389
ACCESS-ESM1-5	ssp370	r1i1p1f1	USA.33_1	2073	79.8056
ACCESS-ESM1-5	ssp370	r1i1p1f1	USA.33_1	2074	35.9859
ACCESS-ESM1-5	ssp370	r1i1p1f1	USA.33_1	2075	90.9341
ACCESS-ESM1-5	ssp370	r1i1p1f1	USA.33_1	2076	63.0253
ACCESS-ESM1-5	ssp370	r1i1p1f1	USA.33_1	2077	69.3084
ACCESS-ESM1-5	ssp370	r1i1p1f1	USA.33_1	2078	73.3599
ACCESS-ESM1-5	ssp370	r1i1p1f1	USA.33_1	2079	33.7807
ACCESS-ESM1-5	ssp370	r1i1p1f1	USA.33_1	2080	19.8835
ACCESS-ESM1-5	ssp370	r1i1p1f1	USA.33_1	2081	39.4284
ACCESS-ESM1-5	ssp370	r1i1p1f1	USA.33_1	2082	33.2112
ACCESS-ESM1-5	ssp370	r1i1p1f1	USA.33_1	2083	76.0201
ACCESS-ESM1-5	ssp370	r1i1p1f1	USA.33_1	2084	84.5787
ACCESS-ESM1-5	ssp370	r1i1p1f1	USA.33_1	2085	48.791
ACCESS-ESM1-5	ssp370	r1i1p1f1	USA.33_1	2086	43.9624
ACCESS-ESM1-5	ssp370	r1i1p1f1	USA.33_1	2087	46.3838
ACCESS-ESM1-5	ssp370	r1i1p1f1	USA.33_1	2088	121.24
ACCESS-ESM1-5	ssp370	r1i1p1f1	USA.33_1	2089	217.61
ACCESS-ESM1-5	ssp370	r1i1p1f1	USA.33_1	2090	44.0221
ACCESS-ESM1-5	ssp370	r1i1p1f1	USA.33_1	2091	84.8427
ACCESS-ESM1-5	ssp370	r1i1p1f1	USA.33_1	2092	18.3785
ACCESS-ESM1-5	ssp370	r1i1p1f1	USA.33_1	2093	95.3952
ACCESS-ESM1-5	ssp370	r1i1p1f1	USA.33_1	2094	80.5948
ACCESS-ESM1-5	ssp370	r1i1p1f1	USA.33_1	2095	48.3523
ACCESS-ESM1-5	ssp370	r1i1p1f1	USA.33_1	2096	93.7274
ACCESS-ESM1-5	ssp370	r1i1p1f1	USA.33_1	2097	69.2894
ACCESS-ESM1-5	ssp370	r1i1p1f1	USA.33_1	2098	99.2047
ACCESS-ESM1-5	ssp370	r1i1p1f1	USA.33_1	2099	98.3335
ACCESS-ESM1-5	ssp370	r1i1p1f1	USA.33_1	2100	54.5727
BCC-CSM2-MR	ssp370	r1i1p1f1	USA.33_1	1992	9.45962
BCC-CSM2-MR	ssp370	r1i1p1f1	USA.33_1	1993	5.52222
BCC-CSM2-MR	ssp370	r1i1p1f1	USA.33_1	1994	4.90232
BCC-CSM2-MR	ssp370	r1i1p1f1	USA.33_1	1995	11.7298
BCC-CSM2-MR	ssp370	r1i1p1f1	USA.33_1	1996	9.78984
BCC-CSM2-MR	ssp370	r1i1p1f1	USA.33_1	1997	1.10961
BCC-CSM2-MR	ssp370	r1i1p1f1	USA.33_1	1998	20.6147
BCC-CSM2-MR	ssp370	r1i1p1f1	USA.33_1	1999	7.45177
BCC-CSM2-MR	ssp370	r1i1p1f1	USA.33_1	2000	80.0022
BCC-CSM2-MR	ssp370	r1i1p1f1	USA.33_1	2001	12.2623
BCC-CSM2-MR	ssp370	r1i1p1f1	USA.33_1	2002	50.4399
BCC-CSM2-MR	ssp370	r1i1p1f1	USA.33_1	2003	13.2927
BCC-CSM2-MR	ssp370	r1i1p1f1	USA.33_1	2004	55.317
BCC-CSM2-MR	ssp370	r1i1p1f1	USA.33_1	2005	11.7466
BCC-CSM2-MR	ssp370	r1i1p1f1	USA.33_1	2006	40.8051
BCC-CSM2-MR	ssp370	r1i1p1f1	USA.33_1	2007	16.5037
BCC-CSM2-MR	ssp370	r1i1p1f1	USA.33_1	2008	25.3253
BCC-CSM2-MR	ssp370	r1i1p1f1	USA.33_1	2009	32.0771
BCC-CSM2-MR	ssp370	r1i1p1f1	USA.33_1	2010	7.7681
BCC-CSM2-MR	ssp370	r1i1p1f1	USA.33_1	2011	0.618192
BCC-CSM2-MR	ssp370	r1i1p1f1	USA.33_1	2012	0.623724
BCC-CSM2-MR	ssp370	r1i1p1f1	USA.33_1	2013	29.2904
BCC-CSM2-MR	ssp370	r1i1p1f1	USA.33_1	2014	31.533
BCC-CSM2-MR	ssp370	r1i1p1f1	USA.33_1	2015	0.826782
BCC-CSM2-MR	ssp370	r1i1p1f1	USA.33_1	2016	56.9221
BCC-CSM2-MR	ssp370	r1i1p1f1	USA.33_1	2017	18.3093
BCC-CSM2-MR	ssp370	r1i1p1f1	USA.33_1	2018	8.54
BCC-CSM2-MR	ssp370	r1i1p1f1	USA.33_1	2019	60.8092
BCC-CSM2-MR	ssp370	r1i1p1f1	USA.33_1	2020	11.5177
BCC-CSM2-MR	ssp370	r1i1p1f1	USA.33_1	2021	0.608883
BCC-CSM2-MR	ssp370	r1i1p1f1	USA.33_1	2022	95.7851
BCC-CSM2-MR	ssp370	r1i1p1f1	USA.33_1	2023	12.4643
BCC-CSM2-MR	ssp370	r1i1p1f1	USA.33_1	2024	78.2626
BCC-CSM2-MR	ssp370	r1i1p1f1	USA.33_1	2025	0.856509
BCC-CSM2-MR	ssp370	r1i1p1f1	USA.33_1	2026	1.38195
BCC-CSM2-MR	ssp370	r1i1p1f1	USA.33_1	2027	9.17998
BCC-CSM2-MR	ssp370	r1i1p1f1	USA.33_1	2028	49.366
BCC-CSM2-MR	ssp370	r1i1p1f1	USA.33_1	2029	5.64215
BCC-CSM2-MR	ssp370	r1i1p1f1	USA.33_1	2030	0.920927
BCC-CSM2-MR	ssp370	r1i1p1f1	USA.33_1	2031	4.38748
BCC-CSM2-MR	ssp370	r1i1p1f1	USA.33_1	2032	5.62507
BCC-CSM2-MR	ssp370	r1i1p1f1	USA.33_1	2033	19.2597
BCC-CSM2-MR	ssp370	r1i1p1f1	USA.33_1	2034	22.5056
BCC-CSM2-MR	ssp370	r1i1p1f1	USA.33_1	2035	9.49107
BCC-CSM2-MR	ssp370	r1i1p1f1	USA.33_1	2036	14.004
BCC-CSM2-MR	ssp370	r1i1p1f1	USA.33_1	2037	31.8162
BCC-CSM2-MR	ssp370	r1i1p1f1	USA.33_1	2038	21.0282
BCC-CSM2-MR	ssp370	r1i1p1f1	USA.33_1	2039	52.2954
BCC-CSM2-MR	ssp370	r1i1p1f1	USA.33_1	2040	21.079
BCC-CSM2-MR	ssp370	r1i1p1f1	USA.33_1	2041	17.3799
BCC-CSM2-MR	ssp370	r1i1p1f1	USA.33_1	2042	37.3882
BCC-CSM2-MR	ssp370	r1i1p1f1	USA.33_1	2043	24.1998
BCC-CSM2-MR	ssp370	r1i1p1f1	USA.33_1	2044	33.5613
BCC-CSM2-MR	ssp370	r1i1p1f1	USA.33_1	2045	27.9
BCC-CSM2-MR	ssp370	r1i1p1f1	USA.33_1	2046	42.6978
BCC-CSM2-MR	ssp370	r1i1p1f1	USA.33_1	2047	24.4667
BCC-CSM2-MR	ssp370	r1i1p1f1	USA.33_1	2048	87.5088
BCC-CSM2-MR	ssp370	r1i1p1f1	USA.33_1	2049	1.06103
BCC-CSM2-MR	ssp370	r1i1p1f1	USA.33_1	2050	0.873284
BCC-CSM2-MR	ssp370	r1i1p1f1	USA.33_1	2051	40.8113
BCC-CSM2-MR	ssp370	r1i1p1f1	USA.33_1	2052	13.9313
BCC-CSM2-MR	ssp370	r1i1p1f1	USA.33_1	2053	34.7654
BCC-CSM2-MR	ssp370	r1i1p1f1	USA.33_1	2054	8.68169
BCC-CSM2-MR	ssp370	r1i1p1f1	USA.33_1	2055	54.0854
BCC-CSM2-MR	ssp370	r1i1p1f1	USA.33_1	2056	4.29866
BCC-CSM2-MR	ssp370	r1i1p1f1	USA.33_1	2057	96.4561
BCC-CSM2-MR	ssp370	r1i1p1f1	USA.33_1	2058	27.4964
BCC-CSM2-MR	ssp370	r1i1p1f1	USA.33_1	2059	10.8687
BCC-CSM2-MR	ssp370	r1i1p1f1	USA.33_1	2060	54.2809
BCC-CSM2-MR	ssp370	r1i1p1f1	USA.33_1	2061	15.5437
BCC-CSM2-MR	ssp370	r1i1p1f1	USA.33_1	2062	59.2874
BCC-CSM2-MR	ssp370	r1i1p1f1	USA.33_1	2063	43.4052
BCC-CSM2-MR	ssp370	r1i1p1f1	USA.33_1	2064	73.9243
BCC-CSM2-MR	ssp370	r1i1p1f1	USA.33_1	2065	71.0023
BCC-CSM2-MR	ssp370	r1i1p1f1	USA.33_1	2066	35.8021
BCC-CSM2-MR	ssp370	r1i1p1f1	USA.33_1	2067	85.0874
BCC-CSM2-MR	ssp370	r1i1p1f1	USA.33_1	2068	31.1329
BCC-CSM2-MR	ssp370	r1i1p1f1	USA.33_1	2069	4.60073
BCC-CSM2-MR	ssp370	r1i1p1f1	USA.33_1	2070	36.895
BCC-CSM2-MR	ssp370	r1i1p1f1	USA.33_1	2071	57.2871
BCC-CSM2-MR	ssp370	r1i1p1f1	USA.33_1	2072	63.0817
BCC-CSM2-MR	ssp370	r1i1p1f1	USA.33_1	2073	34.5341
BCC-CSM2-MR	ssp370	r1i1p1f1	USA.33_1	2074	64.3586
BCC-CSM2-MR	ssp370	r1i1p1f1	USA.33_1	2075	63.6736
BCC-CSM2-MR	ssp370	r1i1p1f1	USA.33_1	2076	95.1612
BCC-CSM2-MR	ssp370	r1i1p1f1	USA.33_1	2077	79.8663
BCC-CSM2-MR	ssp370	r1i1p1f1	USA.33_1	2078	42.2986
BCC-CSM2-MR	ssp370	r1i1p1f1	USA.33_1	2079	82.4185
BCC-CSM2-MR	ssp370	r1i1p1f1	USA.33_1	2080	27.1582
BCC-CSM2-MR	ssp370	r1i1p1f1	USA.33_1	2081	83.0481
BCC-CSM2-MR	ssp370	r1i1p1f1	USA.33_1	2082	18.2613
BCC-CSM2-MR	ssp370	r1i1p1f1	USA.33_1	2083	82.6134
BCC-CSM2-MR	ssp370	r1i1p1f1	USA.33_1	2084	24.6283
BCC-CSM2-MR	ssp370	r1i1p1f1	USA.33_1	2085	170.536
BCC-CSM2-MR	ssp370	r1i1p1f1	USA.33_1	2086	5.56857
BCC-CSM2-MR	ssp370	r1i1p1f1	USA.33_1	2087	13.4175
BCC-CSM2-MR	ssp370	r1i1p1f1	USA.33_1	2088	75.0335
BCC-CSM2-MR	ssp370	r1i1p1f1	USA.33_1	2089	73.3441
BCC-CSM2-MR	ssp370	r1i1p1f1	USA.33_1	2090	66.6223
BCC-CSM2-MR	ssp370	r1i1p1f1	USA.33_1	2091	46.4035
BCC-CSM2-MR	ssp370	r1i1p1f1	USA.33_1	2092	165.345
BCC-CSM2-MR	ssp370	r1i1p1f1	USA.33_1	2093	108.251
BCC-CSM2-MR	ssp370	r1i1p1f1	USA.33_1	2094	24.8484
BCC-CSM2-MR	ssp370	r1i1p1f1	USA.33_1	2095	13.6023
BCC-CSM2-MR	ssp370	r1i1p1f1	USA.33_1	2096	29.8494
BCC-CSM2-MR	ssp370	r1i1p1f1	USA.33_1	2097	35.5888
BCC-CSM2-MR	ssp370	r1i1p1f1	USA.33_1	2098	37.3472
BCC-CSM2-MR	ssp370	r1i1p1f1	USA.33_1	2099	82.4863
BCC-CSM2-MR	ssp370	r1i1p1f1	USA.33_1	2100	133.086
CanESM5	ssp370	r1i1p1f1	USA.33_1	1990	12.0768
CanESM5	ssp370	r1i1p1f1	USA.33_1	1991	69.9735
CanESM5	ssp370	r1i1p1f1	USA.33_1	1992	60.2373
CanESM5	ssp370	r1i1p1f1	USA.33_1	1993	6.43602
CanESM5	ssp370	r1i1p1f1	USA.33_1	1994	23.2475
CanESM5	ssp370	r1i1p1f1	USA.33_1	1995	36.374
CanESM5	ssp370	r1i1p1f1	USA.33_1	1996	47.5779
CanESM5	ssp370	r1i1p1f1	USA.33_1	1997	63.7163
CanESM5	ssp370	r1i1p1f1	USA.33_1	1998	16.3721
CanESM5	ssp370	r1i1p1f1	USA.33_1	1999	19.6468
CanESM5	ssp370	r1i1p1f1	USA.33_1	2000	61.8478
CanESM5	ssp370	r1i1p1f1	USA.33_1	2001	53.767
CanESM5	ssp370	r1i1p1f1	USA.33_1	2002	22.4714
CanESM5	ssp370	r1i1p1f1	USA.33_1	2003	31.749
CanESM5	ssp370	r1i1p1f1	USA.33_1	2004	11.9924
CanESM5	ssp370	r1i1p1f1	USA.33_1	2005	21.009
CanESM5	ssp370	r1i1p1f1	USA.33_1	2006	3.32988
CanESM5	ssp370	r1i1p1f1	USA.33_1	2007	22.05
CanESM5	ssp370	r1i1p1f1	USA.33_1	2008	65.5034
CanESM5	ssp370	r1i1p1f1	USA.33_1	2009	31.6714
CanESM5	ssp370	r1i1p1f1	USA.33_1	2010	43.4934
CanESM5	ssp370	r1i1p1f1	USA.33_1	2011	2.96836
CanESM5	ssp370	r1i1p1f1	USA.33_1	2012	41.9902
CanESM5	ssp370	r1i1p1f1	USA.33_1	2013	24.3262
CanESM5	ssp370	r1i1p1f1	USA.33_1	2014	54.927
CanESM5	ssp370	r1i1p1f1	USA.33_1	2015	23.0927
CanESM5	ssp370	r1i1p1f1	USA.33_1	2016	34.8252
CanESM5	ssp370	r1i1p1f1	USA.33_1	2017	37.9399
CanESM5	ssp370	r1i1p1f1	USA.33_1	2018	110.886
CanESM5	ssp370	r1i1p1f1	USA.33_1	2019	79.2618
CanESM5	ssp370	r1i1p1f1	USA.33_1	2020	20
CanESM5	ssp370	r1i1p1f1	USA.33_1	2021	37.3468
CanESM5	ssp370	r1i1p1f1	USA.33_1	2022	3.33119
CanESM5	ssp370	r1i1p1f1	USA.33_1	2023	58.5423
CanESM5	ssp370	r1i1p1f1	USA.33_1	2024	113.679
CanESM5	ssp370	r1i1p1f1	USA.33_1	2025	12.0958
CanESM5	ssp370	r1i1p1f1	USA.33_1	2026	11.868
CanESM5	ssp370	r1i1p1f1	USA.33_1	2027	45.1486
CanESM5	ssp370	r1i1p1f1	USA.33_1	2028	37.8165
CanESM5	ssp370	r1i1p1f1	USA.33_1	2029	12.0348
CanESM5	ssp370	r1i1p1f1	USA.33_1	2030	116.971
CanESM5	ssp370	r1i1p1f1	USA.33_1	2031	12.0202
CanESM5	ssp370	r1i1p1f1	USA.33_1	2032	21.4693
CanESM5	ssp370	r1i1p1f1	USA.33_1	2033	64.6591
CanESM5	ssp370	r1i1p1f1	USA.33_1	2034	30.3724
CanESM5	ssp370	r1i1p1f1	USA.33_1	2035	45.6117
CanESM5	ssp370	r1i1p1f1	USA.33_1	2036	59.1638
CanESM5	ssp370	r1i1p1f1	USA.33_1	2037	141.898
CanESM5	ssp370	r1i1p1f1	USA.33_1	2038	53.1868
CanESM5	ssp370	r1i1p1f1	USA.33_1	2039	65.9455
CanESM5	ssp370	r1i1p1f1	USA.33_1	2040	3.59771
CanESM5	ssp370	r1i1p1f1	USA.33_1	2041	7.09246
CanESM5	ssp370	r1i1p1f1	USA.33_1	2042	15.3283
CanESM5	ssp370	r1i1p1f1	USA.33_1	2043	9.38503
CanESM5	ssp370	r1i1p1f1	USA.33_1	2044	30.4326
CanESM5	ssp370	r1i1p1f1	USA.33_1	2045	67.2156
CanESM5	ssp370	r1i1p1f1	USA.33_1	2046	13.6012
CanESM5	ssp370	r1i1p1f1	USA.33_1	2047	38.627
CanESM5	ssp370	r1i1p1f1	USA.33_1	2048	116.402
CanESM5	ssp370	r1i1p1f1	USA.33_1	2049	81.3132
CanESM5	ssp370	r1i1p1f1	USA.33_1	2050	77.2359
CanESM5	ssp370	r1i1p1f1	USA.33_1	2051	74.7186
CanESM5	ssp370	r1i1p1f1	USA.33_1	2052	13.125
CanESM5	ssp370	r1i1p1f1	USA.33_1	2053	24.5528
CanESM5	ssp370	r1i1p1f1	USA.33_1	2054	79.5953
CanESM5	ssp370	r1i1p1f1	USA.33_1	2055	3.27765
CanESM5	ssp370	r1i1p1f1	USA.33_1	2056	47.2991
CanESM5	ssp370	r1i1p1f1	USA.33_1	2057	23.5939
CanESM5	ssp370	r1i1p1f1	USA.33_1	2058	16.7514
CanESM5	ssp370	r1i1p1f1	USA.33_1	2059	62.9002
CanESM5	ssp370	r1i1p1f1	USA.33_1	2060	81.9957
CanESM5	ssp370	r1i1p1f1	USA.33_1	2061	110.761
CanESM5	ssp370	r1i1p1f1	USA.33_1	2062	68.0985
CanESM5	ssp370	r1i1p1f1	USA.33_1	2063	39.5902
CanESM5	ssp370	r1i1p1f1	USA.33_1	2064	39.589
CanESM5	ssp370	r1i1p1f1	USA.33_1	2065	127.736
CanESM5	ssp370	r1i1p1f1	USA.33_1	2066	3.32647
CanESM5	ssp370	r1i1p1f1	USA.33_1	2067	161.119
CanESM5	ssp370	r1i1p1f1	USA.33_1	2068	11.256
CanESM5	ssp370	r1i1p1f1	USA.33_1	2069	95.0285
CanESM5	ssp370	r1i1p1f1	USA.33_1	2070	9.29868
CanESM5	ssp370	r1i1p1f1	USA.33_1	2071	57.2656
CanESM5	ssp370	r1i1p1f1	USA.33_1	2072	100.549
CanESM5	ssp370	r1i1p1f1	USA.33_1	2073	91.4389
CanESM5	ssp370	r1i1p1f1	USA.33_1	2074	50.844
CanESM5	ssp370	r1i1p1f1	USA.33_1	2075	13.8218
CanESM5	ssp370	r1i1p1f1	USA.33_1	2076	61.7664
CanESM5	ssp370	r1i1p1f1	USA.33_1	2077	23.4899
CanESM5	ssp370	r1i1p1f1	USA.33_1	2078	65.168
CanESM5	ssp370	r1i1p1f1	USA.33_1	2079	96.3397
CanESM5	ssp370	r1i1p1f1	USA.33_1	2080	47.0402
CanESM5	ssp370	r1i1p1f1	USA.33_1	2081	65.6859
CanESM5	ssp370	r1i1p1f1	USA.33_1	2082	13.0034
CanESM5	ssp370	r1i1p1f1	USA.33_1	2083	68.9819
CanESM5	ssp370	r1i1p1f1	USA.33_1	2084	98.709
CanESM5	ssp370	r1i1p1f1	USA.33_1	2085	65.4143
CanESM5	ssp370	r1i1p1f1	USA.33_1	2086	57.1242
CanESM5	ssp370	r1i1p1f1	USA.33_1	2087	42.3043
CanESM5	ssp370	r1i1p1f1	USA.33_1	2088	7.0159
CanESM5	ssp370	r1i1p1f1	USA.33_1	2089	45.4336
CanESM5	ssp370	r1i1p1f1	USA.33_1	2090	91.1671
CanESM5	ssp370	r1i1p1f1	USA.33_1	2091	22.4142
CanESM5	ssp370	r1i1p1f1	USA.33_1	2092	136.57
CanESM5	ssp370	r1i1p1f1	USA.33_1	2093	54.781
CanESM5	ssp370	r1i1p1f1	USA.33_1	2094	136.205
CanESM5	ssp370	r1i1p1f1	USA.33_1	2095	24.8697
CanESM5	ssp370	r1i1p1f1	USA.33_1	2096	28.6252
CanESM5	ssp370	r1i1p1f1	USA.33_1	2097	152.733
CanESM5	ssp370	r1i1p1f1	USA.33_1	2098	75.802
CanESM5	ssp370	r1i1p1f1	USA.33_1	2099	44.1778
CanESM5	ssp370	r1i1p1f1	USA.33_1	2100	71.7893
CESM2-LE	ssp370	r100i1p1f1	USA.33_1	1990	12.1875
CESM2-LE	ssp370	r100i1p1f1	USA.33_1	1991	48.8406
CESM2-LE	ssp370	r100i1p1f1	USA.33_1	1992	7.3954
CESM2-LE	ssp370	r100i1p1f1	USA.33_1	1993	19.1998
CESM2-LE	ssp370	r100i1p1f1	USA.33_1	1994	33.3649
CESM2-LE	ssp370	r100i1p1f1	USA.33_1	1995	6.75674
CESM2-LE	ssp370	r100i1p1f1	USA.33_1	1996	15.3275
CESM2-LE	ssp370	r100i1p1f1	USA.33_1	1997	4.0094
CESM2-LE	ssp370	r100i1p1f1	USA.33_1	1998	19.9759
CESM2-LE	ssp370	r100i1p1f1	USA.33_1	1999	14.6635
CESM2-LE	ssp370	r100i1p1f1	USA.33_1	2000	3.89018
CESM2-LE	ssp370	r100i1p1f1	USA.33_1	2001	45.9141
CESM2-LE	ssp370	r100i1p1f1	USA.33_1	2002	32.0082
CESM2-LE	ssp370	r100i1p1f1	USA.33_1	2003	59.905
CESM2-LE	ssp370	r100i1p1f1	USA.33_1	2004	30.7437
CESM2-LE	ssp370	r100i1p1f1	USA.33_1	2005	24.6496
CESM2-LE	ssp370	r100i1p1f1	USA.33_1	2006	9.97047
CESM2-LE	ssp370	r100i1p1f1	USA.33_1	2007	62.681
CESM2-LE	ssp370	r100i1p1f1	USA.33_1	2008	7.54092
CESM2-LE	ssp370	r100i1p1f1	USA.33_1	2009	12.3445
CESM2-LE	ssp370	r100i1p1f1	USA.33_1	2010	3.46761
CESM2-LE	ssp370	r100i1p1f1	USA.33_1	2011	7.38099
CESM2-LE	ssp370	r100i1p1f1	USA.33_1	2012	120.594
CESM2-LE	ssp370	r100i1p1f1	USA.33_1	2013	7.93598
CESM2-LE	ssp370	r100i1p1f1	USA.33_1	2014	15.9121
CESM2-LE	ssp370	r100i1p1f1	USA.33_1	2015	3.46761
CESM2-LE	ssp370	r100i1p1f1	USA.33_1	2016	4.01137
CESM2-LE	ssp370	r100i1p1f1	USA.33_1	2017	226.723
CESM2-LE	ssp370	r100i1p1f1	USA.33_1	2018	52.4143
CESM2-LE	ssp370	r100i1p1f1	USA.33_1	2019	43.4168
CESM2-LE	ssp370	r100i1p1f1	USA.33_1	2020	63.3224
CESM2-LE	ssp370	r100i1p1f1	USA.33_1	2021	8.47954
CESM2-LE	ssp370	r100i1p1f1	USA.33_1	2022	60.0888
CESM2-LE	ssp370	r100i1p1f1	USA.33_1	2023	47.9088
CESM2-LE	ssp370	r100i1p1f1	USA.33_1	2024	71.7275
CESM2-LE	ssp370	r100i1p1f1	USA.33_1	2025	18.8003
CESM2-LE	ssp370	r100i1p1f1	USA.33_1	2026	28.5839
CESM2-LE	ssp370	r100i1p1f1	USA.33_1	2027	23.5946
CESM2-LE	ssp370	r100i1p1f1	USA.33_1	2028	28.6536
CESM2-LE	ssp370	r100i1p1f1	USA.33_1	2029	3.46761
CESM2-LE	ssp370	r100i1p1f1	USA.33_1	2030	7.38897
CESM2-LE	ssp370	r100i1p1f1	USA.33_1	2031	28.9888
CESM2-LE	ssp370	r100i1p1f1	USA.33_1	2032	25.9439
CESM2-LE	ssp370	r100i1p1f1	USA.33_1	2033	45.8632
CESM2-LE	ssp370	r100i1p1f1	USA.33_1	2034	14.4924
CESM2-LE	ssp370	r100i1p1f1	USA.33_1	2035	59.5573
CESM2-LE	ssp370	r100i1p1f1	USA.33_1	2036	9.31545
CESM2-LE	ssp370	r100i1p1f1	USA.33_1	2037	75.9052
CESM2-LE	ssp370	r100i1p1f1	USA.33_1	2038	32.0841
CESM2-LE	ssp370	r100i1p1f1	USA.33_1	2039	8.73537
CESM2-LE	ssp370	r100i1p1f1	USA.33_1	2040	5.25299
CESM2-LE	ssp370	r100i1p1f1	USA.33_1	2041	20.6005
CESM2-LE	ssp370	r100i1p1f1	USA.33_1	2042	29.7893
CESM2-LE	ssp370	r100i1p1f1	USA.33_1	2043	12.6264
CESM2-LE	ssp370	r100i1p1f1	USA.33_1	2044	10.7727
CESM2-LE	ssp370	r100i1p1f1	USA.33_1	2045	48.0153
CESM2-LE	ssp370	r100i1p1f1	USA.33_1	2046	20.6685
CESM2-LE	ssp370	r100i1p1f1	USA.33_1	2047	26.7506
CESM2-LE	ssp370	r100i1p1f1	USA.33_1	2048	11.3205
CESM2-LE	ssp370	r100i1p1f1	USA.33_1	2049	38.2459
CESM2-LE	ssp370	r100i1p1f1	USA.33_1	2050	31.4623
CESM2-LE	ssp370	r100i1p1f1	USA.33_1	2051	3.46761
CESM2-LE	ssp370	r100i1p1f1	USA.33_1	2052	12.8941
CESM2-LE	ssp370	r100i1p1f1	USA.33_1	2053	18.5124
CESM2-LE	ssp370	r100i1p1f1	USA.33_1	2054	8.59068
CESM2-LE	ssp370	r100i1p1f1	USA.33_1	2055	36.8034
CESM2-LE	ssp370	r100i1p1f1	USA.33_1	2056	149.46
CESM2-LE	ssp370	r100i1p1f1	USA.33_1	2057	18.1425
CESM2-LE	ssp370	r100i1p1f1	USA.33_1	2058	3.46761
CESM2-LE	ssp370	r100i1p1f1	USA.33_1	2059	42.7809
CESM2-LE	ssp370	r100i1p1f1	USA.33_1	2060	68.4952
CESM2-LE	ssp370	r100i1p1f1	USA.33_1	2061	36.2493
CESM2-LE	ssp370	r100i1p1f1	USA.33_1	2062	7.83614
CESM2-LE	ssp370	r100i1p1f1	USA.33_1	2063	6.81593
CESM2-LE	ssp370	r100i1p1f1	USA.33_1	2064	8.6863
CESM2-LE	ssp370	r100i1p1f1	USA.33_1	2065	46.9629
CESM2-LE	ssp370	r100i1p1f1	USA.33_1	2066	13.7139
CESM2-LE	ssp370	r100i1p1f1	USA.33_1	2067	23.8635
CESM2-LE	ssp370	r100i1p1f1	USA.33_1	2068	19.6242
CESM2-LE	ssp370	r100i1p1f1	USA.33_1	2069	36.9418
CESM2-LE	ssp370	r100i1p1f1	USA.33_1	2070	30.1365
CESM2-LE	ssp370	r100i1p1f1	USA.33_1	2071	54.9687
CESM2-LE	ssp370	r100i1p1f1	USA.33_1	2072	4.93771
CESM2-LE	ssp370	r100i1p1f1	USA.33_1	2073	13.9806
CESM2-LE	ssp370	r100i1p1f1	USA.33_1	2074	30.5833
CESM2-LE	ssp370	r100i1p1f1	USA.33_1	2075	18.6878
CESM2-LE	ssp370	r100i1p1f1	USA.33_1	2076	29.0536
CESM2-LE	ssp370	r100i1p1f1	USA.33_1	2077	91.1087
CESM2-LE	ssp370	r100i1p1f1	USA.33_1	2078	20.5372
CESM2-LE	ssp370	r100i1p1f1	USA.33_1	2079	31.7795
CESM2-LE	ssp370	r100i1p1f1	USA.33_1	2080	34.1357
CESM2-LE	ssp370	r100i1p1f1	USA.33_1	2081	75.1053
CESM2-LE	ssp370	r100i1p1f1	USA.33_1	2082	117.249
CESM2-LE	ssp370	r100i1p1f1	USA.33_1	2083	68.2748
CESM2-LE	ssp370	r100i1p1f1	USA.33_1	2084	32.1924
CESM2-LE	ssp370	r100i1p1f1	USA.33_1	2085	29.7049
CESM2-LE	ssp370	r100i1p1f1	USA.33_1	2086	28.5448
CESM2-LE	ssp370	r100i1p1f1	USA.33_1	2087	33.4008
CESM2-LE	ssp370	r100i1p1f1	USA.33_1	2088	23.4554
CESM2-LE	ssp370	r100i1p1f1	USA.33_1	2089	42.2905
CESM2-LE	ssp370	r100i1p1f1	USA.33_1	2090	71.4572
CESM2-LE	ssp370	r100i1p1f1	USA.33_1	2091	32.651
CESM2-LE	ssp370	r100i1p1f1	USA.33_1	2092	39.8161
CESM2-LE	ssp370	r100i1p1f1	USA.33_1	2093	11.1984
CESM2-LE	ssp370	r100i1p1f1	USA.33_1	2094	64.1857
CESM2-LE	ssp370	r100i1p1f1	USA.33_1	2095	32.5036
CESM2-LE	ssp370	r100i1p1f1	USA.33_1	2096	55.6641
CESM2-LE	ssp370	r100i1p1f1	USA.33_1	2097	69.2841
CESM2-LE	ssp370	r100i1p1f1	USA.33_1	2098	101.291
CESM2-LE	ssp370	r100i1p1f1	USA.33_1	2099	9.20039
CESM2-LE	ssp370	r100i1p1f1	USA.33_1	2100	53.948
CESM2-LE	ssp370	r10i1p1f1	USA.33_1	1990	24.3842
CESM2-LE	ssp370	r10i1p1f1	USA.33_1	1991	16.9783
CESM2-LE	ssp370	r10i1p1f1	USA.33_1	1992	36.1821
CESM2-LE	ssp370	r10i1p1f1	USA.33_1	1993	6.47546
CESM2-LE	ssp370	r10i1p1f1	USA.33_1	1994	40.4933
CESM2-LE	ssp370	r10i1p1f1	USA.33_1	1995	2.14008
CESM2-LE	ssp370	r10i1p1f1	USA.33_1	1996	5.23295
CESM2-LE	ssp370	r10i1p1f1	USA.33_1	1997	2.14008
CESM2-LE	ssp370	r10i1p1f1	USA.33_1	1998	17.8714
CESM2-LE	ssp370	r10i1p1f1	USA.33_1	1999	64.4068
CESM2-LE	ssp370	r10i1p1f1	USA.33_1	2000	13.2934
CESM2-LE	ssp370	r10i1p1f1	USA.33_1	2001	18.5939
CESM2-LE	ssp370	r10i1p1f1	USA.33_1	2002	6.37557
CESM2-LE	ssp370	r10i1p1f1	USA.33_1	2003	20.231
CESM2-LE	ssp370	r10i1p1f1	USA.33_1	2004	29.8008
CESM2-LE	ssp370	r10i1p1f1	USA.33_1	2005	49.9847
CESM2-LE	ssp370	r10i1p1f1	USA.33_1	2006	25.0015
CESM2-LE	ssp370	r10i1p1f1	USA.33_1	2007	45.1689
CESM2-LE	ssp370	r10i1p1f1	USA.33_1	2008	2.26655
CESM2-LE	ssp370	r10i1p1f1	USA.33_1	2009	6.84972
CESM2-LE	ssp370	r10i1p1f1	USA.33_1	2010	3.05938
CESM2-LE	ssp370	r10i1p1f1	USA.33_1	2011	2.52762
CESM2-LE	ssp370	r10i1p1f1	USA.33_1	2012	46.1021
CESM2-LE	ssp370	r10i1p1f1	USA.33_1	2013	113.149
CESM2-LE	ssp370	r10i1p1f1	USA.33_1	2014	63.2071
CESM2-LE	ssp370	r10i1p1f1	USA.33_1	2015	7.63945
CESM2-LE	ssp370	r10i1p1f1	USA.33_1	2016	44.6571
CESM2-LE	ssp370	r10i1p1f1	USA.33_1	2017	21.3872
CESM2-LE	ssp370	r10i1p1f1	USA.33_1	2018	27.2834
CESM2-LE	ssp370	r10i1p1f1	USA.33_1	2019	80.7514
CESM2-LE	ssp370	r10i1p1f1	USA.33_1	2020	2.69286
CESM2-LE	ssp370	r10i1p1f1	USA.33_1	2021	117.075
CESM2-LE	ssp370	r10i1p1f1	USA.33_1	2022	31.6806
CESM2-LE	ssp370	r10i1p1f1	USA.33_1	2023	51.7431
CESM2-LE	ssp370	r10i1p1f1	USA.33_1	2024	10.6248
CESM2-LE	ssp370	r10i1p1f1	USA.33_1	2025	29.8141
CESM2-LE	ssp370	r10i1p1f1	USA.33_1	2026	24.6191
CESM2-LE	ssp370	r10i1p1f1	USA.33_1	2027	7.42579
CESM2-LE	ssp370	r10i1p1f1	USA.33_1	2028	64.2869
CESM2-LE	ssp370	r10i1p1f1	USA.33_1	2029	14.6549
CESM2-LE	ssp370	r10i1p1f1	USA.33_1	2030	10.2911
CESM2-LE	ssp370	r10i1p1f1	USA.33_1	2031	2.1412
CESM2-LE	ssp370	r10i1p1f1	USA.33_1	2032	34.8722
CESM2-LE	ssp370	r10i1p1f1	USA.33_1	2033	80.7089
CESM2-LE	ssp370	r10i1p1f1	USA.33_1	2034	2.44761
CESM2-LE	ssp370	r10i1p1f1	USA.33_1	2035	34.6948
CESM2-LE	ssp370	r10i1p1f1	USA.33_1	2036	14.5387
CESM2-LE	ssp370	r10i1p1f1	USA.33_1	2037	18.9452
CESM2-LE	ssp370	r10i1p1f1	USA.33_1	2038	61.3992
CESM2-LE	ssp370	r10i1p1f1	USA.33_1	2039	12.8399
CESM2-LE	ssp370	r10i1p1f1	USA.33_1	2040	33.3437
CESM2-LE	ssp370	r10i1p1f1	USA.33_1	2041	20.9492
CESM2-LE	ssp370	r10i1p1f1	USA.33_1	2042	2.14008
CESM2-LE	ssp370	r10i1p1f1	USA.33_1	2043	37.1508
CESM2-LE	ssp370	r10i1p1f1	USA.33_1	2044	29.724
CESM2-LE	ssp370	r10i1p1f1	USA.33_1	2045	22.8087
CESM2-LE	ssp370	r10i1p1f1	USA.33_1	2046	16.8526
CESM2-LE	ssp370	r10i1p1f1	USA.33_1	2047	4.5801
CESM2-LE	ssp370	r10i1p1f1	USA.33_1	2048	26.0564
CESM2-LE	ssp370	r10i1p1f1	USA.33_1	2049	26.2792
CESM2-LE	ssp370	r10i1p1f1	USA.33_1	2050	7.08848
CESM2-LE	ssp370	r10i1p1f1	USA.33_1	2051	68.1802
CESM2-LE	ssp370	r10i1p1f1	USA.33_1	2052	36.0446
CESM2-LE	ssp370	r10i1p1f1	USA.33_1	2053	2.14008
CESM2-LE	ssp370	r10i1p1f1	USA.33_1	2054	23.0453
CESM2-LE	ssp370	r10i1p1f1	USA.33_1	2055	42.1989
CESM2-LE	ssp370	r10i1p1f1	USA.33_1	2056	56.3345
CESM2-LE	ssp370	r10i1p1f1	USA.33_1	2057	2.14008
CESM2-LE	ssp370	r10i1p1f1	USA.33_1	2058	29.8935
CESM2-LE	ssp370	r10i1p1f1	USA.33_1	2059	67.4487
CESM2-LE	ssp370	r10i1p1f1	USA.33_1	2060	110.198
CESM2-LE	ssp370	r10i1p1f1	USA.33_1	2061	19.9249
CESM2-LE	ssp370	r10i1p1f1	USA.33_1	2062	2.85723
CESM2-LE	ssp370	r10i1p1f1	USA.33_1	2063	80.8982
CESM2-LE	ssp370	r10i1p1f1	USA.33_1	2064	10.0899
CESM2-LE	ssp370	r10i1p1f1	USA.33_1	2065	65.3126
CESM2-LE	ssp370	r10i1p1f1	USA.33_1	2066	46.1087
CESM2-LE	ssp370	r10i1p1f1	USA.33_1	2067	6.83073
CESM2-LE	ssp370	r10i1p1f1	USA.33_1	2068	59.4042
CESM2-LE	ssp370	r10i1p1f1	USA.33_1	2069	10.0794
CESM2-LE	ssp370	r10i1p1f1	USA.33_1	2070	66.0768
CESM2-LE	ssp370	r10i1p1f1	USA.33_1	2071	51.2629
CESM2-LE	ssp370	r10i1p1f1	USA.33_1	2072	73.8055
CESM2-LE	ssp370	r10i1p1f1	USA.33_1	2073	33.63
CESM2-LE	ssp370	r10i1p1f1	USA.33_1	2074	20.3424
CESM2-LE	ssp370	r10i1p1f1	USA.33_1	2075	5.49797
CESM2-LE	ssp370	r10i1p1f1	USA.33_1	2076	49.1662
CESM2-LE	ssp370	r10i1p1f1	USA.33_1	2077	21.346
CESM2-LE	ssp370	r10i1p1f1	USA.33_1	2078	27.1731
CESM2-LE	ssp370	r10i1p1f1	USA.33_1	2079	27.7255
CESM2-LE	ssp370	r10i1p1f1	USA.33_1	2080	44.9151
CESM2-LE	ssp370	r10i1p1f1	USA.33_1	2081	21.7528
CESM2-LE	ssp370	r10i1p1f1	USA.33_1	2082	109.343
CESM2-LE	ssp370	r10i1p1f1	USA.33_1	2083	123.081
CESM2-LE	ssp370	r10i1p1f1	USA.33_1	2084	8.80321
CESM2-LE	ssp370	r10i1p1f1	USA.33_1	2085	40.0954
CESM2-LE	ssp370	r10i1p1f1	USA.33_1	2086	31.8478
CESM2-LE	ssp370	r10i1p1f1	USA.33_1	2087	67.9766
CESM2-LE	ssp370	r10i1p1f1	USA.33_1	2088	70.6211
CESM2-LE	ssp370	r10i1p1f1	USA.33_1	2089	68.2718
CESM2-LE	ssp370	r10i1p1f1	USA.33_1	2090	30.7888
CESM2-LE	ssp370	r10i1p1f1	USA.33_1	2091	55.0318
CESM2-LE	ssp370	r10i1p1f1	USA.33_1	2092	79.4433
CESM2-LE	ssp370	r10i1p1f1	USA.33_1	2093	12.9707
CESM2-LE	ssp370	r10i1p1f1	USA.33_1	2094	36.4037
CESM2-LE	ssp370	r10i1p1f1	USA.33_1	2095	77.665
CESM2-LE	ssp370	r10i1p1f1	USA.33_1	2096	76.4499
CESM2-LE	ssp370	r10i1p1f1	USA.33_1	2097	17.8318
CESM2-LE	ssp370	r10i1p1f1	USA.33_1	2098	85.1335
CESM2-LE	ssp370	r10i1p1f1	USA.33_1	2099	75.2884
CESM2-LE	ssp370	r10i1p1f1	USA.33_1	2100	75.8424
CESM2-LE	ssp370	r11i1p1f1	USA.33_1	1990	1.00391
CESM2-LE	ssp370	r11i1p1f1	USA.33_1	1991	1.00391
CESM2-LE	ssp370	r11i1p1f1	USA.33_1	1992	2.05446
CESM2-LE	ssp370	r11i1p1f1	USA.33_1	1993	5.11039
CESM2-LE	ssp370	r11i1p1f1	USA.33_1	1994	129.107
CESM2-LE	ssp370	r11i1p1f1	USA.33_1	1995	6.32845
CESM2-LE	ssp370	r11i1p1f1	USA.33_1	1996	10.129
CESM2-LE	ssp370	r11i1p1f1	USA.33_1	1997	4.92647
CESM2-LE	ssp370	r11i1p1f1	USA.33_1	1998	16.5378
CESM2-LE	ssp370	r11i1p1f1	USA.33_1	1999	81.7847
CESM2-LE	ssp370	r11i1p1f1	USA.33_1	2000	1.00391
CESM2-LE	ssp370	r11i1p1f1	USA.33_1	2001	12.8765
CESM2-LE	ssp370	r11i1p1f1	USA.33_1	2002	1.00391
CESM2-LE	ssp370	r11i1p1f1	USA.33_1	2003	36.17
CESM2-LE	ssp370	r11i1p1f1	USA.33_1	2004	20.5044
CESM2-LE	ssp370	r11i1p1f1	USA.33_1	2005	12.3024
CESM2-LE	ssp370	r11i1p1f1	USA.33_1	2006	16.9124
CESM2-LE	ssp370	r11i1p1f1	USA.33_1	2007	10.6338
CESM2-LE	ssp370	r11i1p1f1	USA.33_1	2008	8.60799
CESM2-LE	ssp370	r11i1p1f1	USA.33_1	2009	104.578
CESM2-LE	ssp370	r11i1p1f1	USA.33_1	2010	8.51233
CESM2-LE	ssp370	r11i1p1f1	USA.33_1	2011	35.3007
CESM2-LE	ssp370	r11i1p1f1	USA.33_1	2012	43.2809
CESM2-LE	ssp370	r11i1p1f1	USA.33_1	2013	6.26753
CESM2-LE	ssp370	r11i1p1f1	USA.33_1	2014	1.00391
CESM2-LE	ssp370	r11i1p1f1	USA.33_1	2015	16.0277
CESM2-LE	ssp370	r11i1p1f1	USA.33_1	2016	36.559
CESM2-LE	ssp370	r11i1p1f1	USA.33_1	2017	14.2787
CESM2-LE	ssp370	r11i1p1f1	USA.33_1	2018	1.00391
CESM2-LE	ssp370	r11i1p1f1	USA.33_1	2019	48.7107
CESM2-LE	ssp370	r11i1p1f1	USA.33_1	2020	39.9608
CESM2-LE	ssp370	r11i1p1f1	USA.33_1	2021	34.0492
CESM2-LE	ssp370	r11i1p1f1	USA.33_1	2022	8.0314
CESM2-LE	ssp370	r11i1p1f1	USA.33_1	2023	92.4936
CESM2-LE	ssp370	r11i1p1f1	USA.33_1	2024	32.1244
CESM2-LE	ssp370	r11i1p1f1	USA.33_1	2025	41.9647
CESM2-LE	ssp370	r11i1p1f1	USA.33_1	2026	4.67964
CESM2-LE	ssp370	r11i1p1f1	USA.33_1	2027	34.2186
CESM2-LE	ssp370	r11i1p1f1	USA.33_1	2028	18.9169
CESM2-LE	ssp370	r11i1p1f1	USA.33_1	2029	31.2625
CESM2-LE	ssp370	r11i1p1f1	USA.33_1	2030	47.4738
CESM2-LE	ssp370	r11i1p1f1	USA.33_1	2031	15.6282
CESM2-LE	ssp370	r11i1p1f1	USA.33_1	2032	25.2945
CESM2-LE	ssp370	r11i1p1f1	USA.33_1	2033	20.4195
CESM2-LE	ssp370	r11i1p1f1	USA.33_1	2034	87.1007
CESM2-LE	ssp370	r11i1p1f1	USA.33_1	2035	1.45959
CESM2-LE	ssp370	r11i1p1f1	USA.33_1	2036	116.494
CESM2-LE	ssp370	r11i1p1f1	USA.33_1	2037	22.5252
CESM2-LE	ssp370	r11i1p1f1	USA.33_1	2038	50.2496
CESM2-LE	ssp370	r11i1p1f1	USA.33_1	2039	2.12144
CESM2-LE	ssp370	r11i1p1f1	USA.33_1	2040	88.0254
CESM2-LE	ssp370	r11i1p1f1	USA.33_1	2041	77.1128
CESM2-LE	ssp370	r11i1p1f1	USA.33_1	2042	11.3095
CESM2-LE	ssp370	r11i1p1f1	USA.33_1	2043	24.9927
CESM2-LE	ssp370	r11i1p1f1	USA.33_1	2044	20.066
CESM2-LE	ssp370	r11i1p1f1	USA.33_1	2045	8.68111
CESM2-LE	ssp370	r11i1p1f1	USA.33_1	2046	30.9062
CESM2-LE	ssp370	r11i1p1f1	USA.33_1	2047	13.2514
CESM2-LE	ssp370	r11i1p1f1	USA.33_1	2048	12.2183
CESM2-LE	ssp370	r11i1p1f1	USA.33_1	2049	12.5936
CESM2-LE	ssp370	r11i1p1f1	USA.33_1	2050	71.2234
CESM2-LE	ssp370	r11i1p1f1	USA.33_1	2051	22.0383
CESM2-LE	ssp370	r11i1p1f1	USA.33_1	2052	3.85712
CESM2-LE	ssp370	r11i1p1f1	USA.33_1	2053	15.3681
CESM2-LE	ssp370	r11i1p1f1	USA.33_1	2054	36.3782
CESM2-LE	ssp370	r11i1p1f1	USA.33_1	2055	72.2987
CESM2-LE	ssp370	r11i1p1f1	USA.33_1	2056	19.0346
CESM2-LE	ssp370	r11i1p1f1	USA.33_1	2057	10.3392
CESM2-LE	ssp370	r11i1p1f1	USA.33_1	2058	71.1977
CESM2-LE	ssp370	r11i1p1f1	USA.33_1	2059	66.6101
CESM2-LE	ssp370	r11i1p1f1	USA.33_1	2060	41.5747
CESM2-LE	ssp370	r11i1p1f1	USA.33_1	2061	2.05032
CESM2-LE	ssp370	r11i1p1f1	USA.33_1	2062	16.8123
CESM2-LE	ssp370	r11i1p1f1	USA.33_1	2063	207.607
CESM2-LE	ssp370	r11i1p1f1	USA.33_1	2064	23.4421
CESM2-LE	ssp370	r11i1p1f1	USA.33_1	2065	12.7006
CESM2-LE	ssp370	r11i1p1f1	USA.33_1	2066	117.082
CESM2-LE	ssp370	r11i1p1f1	USA.33_1	2067	43.9189
CESM2-LE	ssp370	r11i1p1f1	USA.33_1	2068	16.4986
CESM2-LE	ssp370	r11i1p1f1	USA.33_1	2069	31.7798
CESM2-LE	ssp370	r11i1p1f1	USA.33_1	2070	20.8645
CESM2-LE	ssp370	r11i1p1f1	USA.33_1	2071	13.2107
CESM2-LE	ssp370	r11i1p1f1	USA.33_1	2072	89.0618
CESM2-LE	ssp370	r11i1p1f1	USA.33_1	2073	47.873
CESM2-LE	ssp370	r11i1p1f1	USA.33_1	2074	7.06108
CESM2-LE	ssp370	r11i1p1f1	USA.33_1	2075	88.5494
CESM2-LE	ssp370	r11i1p1f1	USA.33_1	2076	1.88901
CESM2-LE	ssp370	r11i1p1f1	USA.33_1	2077	106.073
CESM2-LE	ssp370	r11i1p1f1	USA.33_1	2078	69.6327
CESM2-LE	ssp370	r11i1p1f1	USA.33_1	2079	22.733
CESM2-LE	ssp370	r11i1p1f1	USA.33_1	2080	13.0337
CESM2-LE	ssp370	r11i1p1f1	USA.33_1	2081	71.065
CESM2-LE	ssp370	r11i1p1f1	USA.33_1	2082	78.2674
CESM2-LE	ssp370	r11i1p1f1	USA.33_1	2083	76.0325
CESM2-LE	ssp370	r11i1p1f1	USA.33_1	2084	46.3702
CESM2-LE	ssp370	r11i1p1f1	USA.33_1	2085	3.10781
CESM2-LE	ssp370	r11i1p1f1	USA.33_1	2086	86.7814
CESM2-LE	ssp370	r11i1p1f1	USA.33_1	2087	75.8535
CESM2-LE	ssp370	r11i1p1f1	USA.33_1	2088	157.658
CESM2-LE	ssp370	r11i1p1f1	USA.33_1	2089	20.6001
CESM2-LE	ssp370	r11i1p1f1	USA.33_1	2090	55.5948
CESM2-LE	ssp370	r11i1p1f1	USA.33_1	2091	34.4456
CESM2-LE	ssp370	r11i1p1f1	USA.33_1	2092	55.9551
CESM2-LE	ssp370	r11i1p1f1	USA.33_1	2093	26.9029
CESM2-LE	ssp370	r11i1p1f1	USA.33_1	2094	66.4999
CESM2-LE	ssp370	r11i1p1f1	USA.33_1	2095	42.1477
CESM2-LE	ssp370	r11i1p1f1	USA.33_1	2096	51.1731
CESM2-LE	ssp370	r11i1p1f1	USA.33_1	2097	57.0833
CESM2-LE	ssp370	r11i1p1f1	USA.33_1	2098	21.4145
CESM2-LE	ssp370	r11i1p1f1	USA.33_1	2099	112.11
CESM2-LE	ssp370	r11i1p1f1	USA.33_1	2100	62.9496
CESM2-LE	ssp370	r12i1p1f1	USA.33_1	1990	46.0552
CESM2-LE	ssp370	r12i1p1f1	USA.33_1	1991	0.473869
CESM2-LE	ssp370	r12i1p1f1	USA.33_1	1992	62.3199
CESM2-LE	ssp370	r12i1p1f1	USA.33_1	1993	8.86393
CESM2-LE	ssp370	r12i1p1f1	USA.33_1	1994	4.38673
CESM2-LE	ssp370	r12i1p1f1	USA.33_1	1995	16.8051
CESM2-LE	ssp370	r12i1p1f1	USA.33_1	1996	38.0393
CESM2-LE	ssp370	r12i1p1f1	USA.33_1	1997	14.3469
CESM2-LE	ssp370	r12i1p1f1	USA.33_1	1998	0.473869
CESM2-LE	ssp370	r12i1p1f1	USA.33_1	1999	10.6199
CESM2-LE	ssp370	r12i1p1f1	USA.33_1	2000	11.5322
CESM2-LE	ssp370	r12i1p1f1	USA.33_1	2001	26.0136
CESM2-LE	ssp370	r12i1p1f1	USA.33_1	2002	32.7961
CESM2-LE	ssp370	r12i1p1f1	USA.33_1	2003	1.02204
CESM2-LE	ssp370	r12i1p1f1	USA.33_1	2004	0.473869
CESM2-LE	ssp370	r12i1p1f1	USA.33_1	2005	0.473869
CESM2-LE	ssp370	r12i1p1f1	USA.33_1	2006	27.4275
CESM2-LE	ssp370	r12i1p1f1	USA.33_1	2007	0.495759
CESM2-LE	ssp370	r12i1p1f1	USA.33_1	2008	55.0222
CESM2-LE	ssp370	r12i1p1f1	USA.33_1	2009	26.0295
CESM2-LE	ssp370	r12i1p1f1	USA.33_1	2010	31.5039
CESM2-LE	ssp370	r12i1p1f1	USA.33_1	2011	34.4255
CESM2-LE	ssp370	r12i1p1f1	USA.33_1	2012	43.1994
CESM2-LE	ssp370	r12i1p1f1	USA.33_1	2013	34.8634
CESM2-LE	ssp370	r12i1p1f1	USA.33_1	2014	29.3303
CESM2-LE	ssp370	r12i1p1f1	USA.33_1	2015	18.275
CESM2-LE	ssp370	r12i1p1f1	USA.33_1	2016	76.2284
CESM2-LE	ssp370	r12i1p1f1	USA.33_1	2017	64.4408
CESM2-LE	ssp370	r12i1p1f1	USA.33_1	2018	5.98315
CESM2-LE	ssp370	r12i1p1f1	USA.33_1	2019	11.7542
CESM2-LE	ssp370	r12i1p1f1	USA.33_1	2020	9.89481
CESM2-LE	ssp370	r12i1p1f1	USA.33_1	2021	4.87424
CESM2-LE	ssp370	r12i1p1f1	USA.33_1	2022	9.84327
CESM2-LE	ssp370	r12i1p1f1	USA.33_1	2023	17.72
CESM2-LE	ssp370	r12i1p1f1	USA.33_1	2024	54.57
CESM2-LE	ssp370	r12i1p1f1	USA.33_1	2025	15.8818
CESM2-LE	ssp370	r12i1p1f1	USA.33_1	2026	25.8088
CESM2-LE	ssp370	r12i1p1f1	USA.33_1	2027	56.61
CESM2-LE	ssp370	r12i1p1f1	USA.33_1	2028	10.3118
CESM2-LE	ssp370	r12i1p1f1	USA.33_1	2029	24.1429
CESM2-LE	ssp370	r12i1p1f1	USA.33_1	2030	60.0843
CESM2-LE	ssp370	r12i1p1f1	USA.33_1	2031	14.5192
CESM2-LE	ssp370	r12i1p1f1	USA.33_1	2032	22.2657
CESM2-LE	ssp370	r12i1p1f1	USA.33_1	2033	22.067
CESM2-LE	ssp370	r12i1p1f1	USA.33_1	2034	0.702739
CESM2-LE	ssp370	r12i1p1f1	USA.33_1	2035	32.2032
CESM2-LE	ssp370	r12i1p1f1	USA.33_1	2036	43.802
CESM2-LE	ssp370	r12i1p1f1	USA.33_1	2037	48.2142
CESM2-LE	ssp370	r12i1p1f1	USA.33_1	2038	40.7145
CESM2-LE	ssp370	r12i1p1f1	USA.33_1	2039	16.1661
CESM2-LE	ssp370	r12i1p1f1	USA.33_1	2040	7.8266
CESM2-LE	ssp370	r12i1p1f1	USA.33_1	2041	11.6743
CESM2-LE	ssp370	r12i1p1f1	USA.33_1	2042	0.473869
CESM2-LE	ssp370	r12i1p1f1	USA.33_1	2043	12.1033
CESM2-LE	ssp370	r12i1p1f1	USA.33_1	2044	3.68147
CESM2-LE	ssp370	r12i1p1f1	USA.33_1	2045	39.1095
CESM2-LE	ssp370	r12i1p1f1	USA.33_1	2046	22.6774
CESM2-LE	ssp370	r12i1p1f1	USA.33_1	2047	4.82962
CESM2-LE	ssp370	r12i1p1f1	USA.33_1	2048	15.1067
CESM2-LE	ssp370	r12i1p1f1	USA.33_1	2049	41.0596
CESM2-LE	ssp370	r12i1p1f1	USA.33_1	2050	37.5484
CESM2-LE	ssp370	r12i1p1f1	USA.33_1	2051	1.8343
CESM2-LE	ssp370	r12i1p1f1	USA.33_1	2052	38.1897
CESM2-LE	ssp370	r12i1p1f1	USA.33_1	2053	3.82964
CESM2-LE	ssp370	r12i1p1f1	USA.33_1	2054	44.741
CESM2-LE	ssp370	r12i1p1f1	USA.33_1	2055	22.5557
CESM2-LE	ssp370	r12i1p1f1	USA.33_1	2056	48.7839
CESM2-LE	ssp370	r12i1p1f1	USA.33_1	2057	26.6776
CESM2-LE	ssp370	r12i1p1f1	USA.33_1	2058	15.926
CESM2-LE	ssp370	r12i1p1f1	USA.33_1	2059	18.3008
CESM2-LE	ssp370	r12i1p1f1	USA.33_1	2060	18.162
CESM2-LE	ssp370	r12i1p1f1	USA.33_1	2061	37.5165
CESM2-LE	ssp370	r12i1p1f1	USA.33_1	2062	11.1621
CESM2-LE	ssp370	r12i1p1f1	USA.33_1	2063	25.8932
CESM2-LE	ssp370	r12i1p1f1	USA.33_1	2064	4.91237
CESM2-LE	ssp370	r12i1p1f1	USA.33_1	2065	64.4544
CESM2-LE	ssp370	r12i1p1f1	USA.33_1	2066	32.6739
CESM2-LE	ssp370	r12i1p1f1	USA.33_1	2067	33.0684
CESM2-LE	ssp370	r12i1p1f1	USA.33_1	2068	73.0489
CESM2-LE	ssp370	r12i1p1f1	USA.33_1	2069	83.7059
CESM2-LE	ssp370	r12i1p1f1	USA.33_1	2070	17.0126
CESM2-LE	ssp370	r12i1p1f1	USA.33_1	2071	1.36789
CESM2-LE	ssp370	r12i1p1f1	USA.33_1	2072	5.1234
CESM2-LE	ssp370	r12i1p1f1	USA.33_1	2073	22.2182
CESM2-LE	ssp370	r12i1p1f1	USA.33_1	2074	45.975
CESM2-LE	ssp370	r12i1p1f1	USA.33_1	2075	4.65429
CESM2-LE	ssp370	r12i1p1f1	USA.33_1	2076	69.4988
CESM2-LE	ssp370	r12i1p1f1	USA.33_1	2077	40.7983
CESM2-LE	ssp370	r12i1p1f1	USA.33_1	2078	18.1234
CESM2-LE	ssp370	r12i1p1f1	USA.33_1	2079	17.7565
CESM2-LE	ssp370	r12i1p1f1	USA.33_1	2080	83.023
CESM2-LE	ssp370	r12i1p1f1	USA.33_1	2081	43.377
CESM2-LE	ssp370	r12i1p1f1	USA.33_1	2082	18.1394
CESM2-LE	ssp370	r12i1p1f1	USA.33_1	2083	25.2586
CESM2-LE	ssp370	r12i1p1f1	USA.33_1	2084	42.2128
CESM2-LE	ssp370	r12i1p1f1	USA.33_1	2085	121.17
CESM2-LE	ssp370	r12i1p1f1	USA.33_1	2086	60.8164
CESM2-LE	ssp370	r12i1p1f1	USA.33_1	2087	104.16
CESM2-LE	ssp370	r12i1p1f1	USA.33_1	2088	14.1772
CESM2-LE	ssp370	r12i1p1f1	USA.33_1	2089	34.5594
CESM2-LE	ssp370	r12i1p1f1	USA.33_1	2090	5.99203
CESM2-LE	ssp370	r12i1p1f1	USA.33_1	2091	0.473869
CESM2-LE	ssp370	r12i1p1f1	USA.33_1	2092	65.4255
CESM2-LE	ssp370	r12i1p1f1	USA.33_1	2093	47.3151
CESM2-LE	ssp370	r12i1p1f1	USA.33_1	2094	49.61
CESM2-LE	ssp370	r12i1p1f1	USA.33_1	2095	8.56484
CESM2-LE	ssp370	r12i1p1f1	USA.33_1	2096	48.7407
CESM2-LE	ssp370	r12i1p1f1	USA.33_1	2097	51.6181
CESM2-LE	ssp370	r12i1p1f1	USA.33_1	2098	53.2907
CESM2-LE	ssp370	r12i1p1f1	USA.33_1	2099	129.329
CESM2-LE	ssp370	r12i1p1f1	USA.33_1	2100	76.5661
CESM2-LE	ssp370	r13i1p1f1	USA.33_1	1990	1.91034
CESM2-LE	ssp370	r13i1p1f1	USA.33_1	1991	27.6516
CESM2-LE	ssp370	r13i1p1f1	USA.33_1	1992	11.5899
CESM2-LE	ssp370	r13i1p1f1	USA.33_1	1993	2.94082
CESM2-LE	ssp370	r13i1p1f1	USA.33_1	1994	23.1272
CESM2-LE	ssp370	r13i1p1f1	USA.33_1	1995	6.99655
CESM2-LE	ssp370	r13i1p1f1	USA.33_1	1996	3.49698
CESM2-LE	ssp370	r13i1p1f1	USA.33_1	1997	0.983308
CESM2-LE	ssp370	r13i1p1f1	USA.33_1	1998	85.697
CESM2-LE	ssp370	r13i1p1f1	USA.33_1	1999	28.3557
CESM2-LE	ssp370	r13i1p1f1	USA.33_1	2000	22.3851
CESM2-LE	ssp370	r13i1p1f1	USA.33_1	2001	15.0417
CESM2-LE	ssp370	r13i1p1f1	USA.33_1	2002	29.5284
CESM2-LE	ssp370	r13i1p1f1	USA.33_1	2003	49.5718
CESM2-LE	ssp370	r13i1p1f1	USA.33_1	2004	28.8331
CESM2-LE	ssp370	r13i1p1f1	USA.33_1	2005	60.8647
CESM2-LE	ssp370	r13i1p1f1	USA.33_1	2006	38.1155
CESM2-LE	ssp370	r13i1p1f1	USA.33_1	2007	56.0791
CESM2-LE	ssp370	r13i1p1f1	USA.33_1	2008	14.8675
CESM2-LE	ssp370	r13i1p1f1	USA.33_1	2009	21.2644
CESM2-LE	ssp370	r13i1p1f1	USA.33_1	2010	44.3842
CESM2-LE	ssp370	r13i1p1f1	USA.33_1	2011	3.20113
CESM2-LE	ssp370	r13i1p1f1	USA.33_1	2012	40.1293
CESM2-LE	ssp370	r13i1p1f1	USA.33_1	2013	24.6012
CESM2-LE	ssp370	r13i1p1f1	USA.33_1	2014	4.74491
CESM2-LE	ssp370	r13i1p1f1	USA.33_1	2015	52.7413
CESM2-LE	ssp370	r13i1p1f1	USA.33_1	2016	36.8455
CESM2-LE	ssp370	r13i1p1f1	USA.33_1	2017	5.22648
CESM2-LE	ssp370	r13i1p1f1	USA.33_1	2018	0.983308
CESM2-LE	ssp370	r13i1p1f1	USA.33_1	2019	26.5706
CESM2-LE	ssp370	r13i1p1f1	USA.33_1	2020	28.6678
CESM2-LE	ssp370	r13i1p1f1	USA.33_1	2021	0.983308
CESM2-LE	ssp370	r13i1p1f1	USA.33_1	2022	5.22206
CESM2-LE	ssp370	r13i1p1f1	USA.33_1	2023	27.2992
CESM2-LE	ssp370	r13i1p1f1	USA.33_1	2024	0.983308
CESM2-LE	ssp370	r13i1p1f1	USA.33_1	2025	4.08331
CESM2-LE	ssp370	r13i1p1f1	USA.33_1	2026	28.5895
CESM2-LE	ssp370	r13i1p1f1	USA.33_1	2027	11.5102
CESM2-LE	ssp370	r13i1p1f1	USA.33_1	2028	121.313
CESM2-LE	ssp370	r13i1p1f1	USA.33_1	2029	5.86934
CESM2-LE	ssp370	r13i1p1f1	USA.33_1	2030	48.9636
CESM2-LE	ssp370	r13i1p1f1	USA.33_1	2031	48.4394
CESM2-LE	ssp370	r13i1p1f1	USA.33_1	2032	3.3895
CESM2-LE	ssp370	r13i1p1f1	USA.33_1	2033	24.2389
CESM2-LE	ssp370	r13i1p1f1	USA.33_1	2034	59.3977
CESM2-LE	ssp370	r13i1p1f1	USA.33_1	2035	14.3928
CESM2-LE	ssp370	r13i1p1f1	USA.33_1	2036	70.5298
CESM2-LE	ssp370	r13i1p1f1	USA.33_1	2037	23.8098
CESM2-LE	ssp370	r13i1p1f1	USA.33_1	2038	29.3732
CESM2-LE	ssp370	r13i1p1f1	USA.33_1	2039	51.7009
CESM2-LE	ssp370	r13i1p1f1	USA.33_1	2040	0.983308
CESM2-LE	ssp370	r13i1p1f1	USA.33_1	2041	17.6227
CESM2-LE	ssp370	r13i1p1f1	USA.33_1	2042	47.1749
CESM2-LE	ssp370	r13i1p1f1	USA.33_1	2043	2.92046
CESM2-LE	ssp370	r13i1p1f1	USA.33_1	2044	75.5631
CESM2-LE	ssp370	r13i1p1f1	USA.33_1	2045	11.328
CESM2-LE	ssp370	r13i1p1f1	USA.33_1	2046	6.72194
CESM2-LE	ssp370	r13i1p1f1	USA.33_1	2047	78.5348
CESM2-LE	ssp370	r13i1p1f1	USA.33_1	2048	60.2711
CESM2-LE	ssp370	r13i1p1f1	USA.33_1	2049	19.7799
CESM2-LE	ssp370	r13i1p1f1	USA.33_1	2050	0.983308
CESM2-LE	ssp370	r13i1p1f1	USA.33_1	2051	19.017
CESM2-LE	ssp370	r13i1p1f1	USA.33_1	2052	29.7063
CESM2-LE	ssp370	r13i1p1f1	USA.33_1	2053	42.0975
CESM2-LE	ssp370	r13i1p1f1	USA.33_1	2054	44.1151
CESM2-LE	ssp370	r13i1p1f1	USA.33_1	2055	20.8933
CESM2-LE	ssp370	r13i1p1f1	USA.33_1	2056	13.6701
CESM2-LE	ssp370	r13i1p1f1	USA.33_1	2057	16.9352
CESM2-LE	ssp370	r13i1p1f1	USA.33_1	2058	83.192
CESM2-LE	ssp370	r13i1p1f1	USA.33_1	2059	12.5605
CESM2-LE	ssp370	r13i1p1f1	USA.33_1	2060	35.7672
CESM2-LE	ssp370	r13i1p1f1	USA.33_1	2061	34.5284
CESM2-LE	ssp370	r13i1p1f1	USA.33_1	2062	56.566
CESM2-LE	ssp370	r13i1p1f1	USA.33_1	2063	16.1929
CESM2-LE	ssp370	r13i1p1f1	USA.33_1	2064	25.7692
CESM2-LE	ssp370	r13i1p1f1	USA.33_1	2065	80.1522
CESM2-LE	ssp370	r13i1p1f1	USA.33_1	2066	24.9725
CESM2-LE	ssp370	r13i1p1f1	USA.33_1	2067	49.6554
CESM2-LE	ssp370	r13i1p1f1	USA.33_1	2068	97.0227
CESM2-LE	ssp370	r13i1p1f1	USA.33_1	2069	15.0213
CESM2-LE	ssp370	r13i1p1f1	USA.33_1	2070	0.983308
CESM2-LE	ssp370	r13i1p1f1	USA.33_1	2071	0.983308
CESM2-LE	ssp370	r13i1p1f1	USA.33_1	2072	19.2262
CESM2-LE	ssp370	r13i1p1f1	USA.33_1	2073	36.7176
CESM2-LE	ssp370	r13i1p1f1	USA.33_1	2074	36.9805
CESM2-LE	ssp370	r13i1p1f1	USA.33_1	2075	48.1155
CESM2-LE	ssp370	r13i1p1f1	USA.33_1	2076	62.4881
CESM2-LE	ssp370	r13i1p1f1	USA.33_1	2077	15.5912
CESM2-LE	ssp370	r13i1p1f1	USA.33_1	2078	14.5533
CESM2-LE	ssp370	r13i1p1f1	USA.33_1	2079	66.0113
CESM2-LE	ssp370	r13i1p1f1	USA.33_1	2080	114.242
CESM2-LE	ssp370	r13i1p1f1	USA.33_1	2081	80.9864
CESM2-LE	ssp370	r13i1p1f1	USA.33_1	2082	35.321
CESM2-LE	ssp370	r13i1p1f1	USA.33_1	2083	46.7171
CESM2-LE	ssp370	r13i1p1f1	USA.33_1	2084	104.021
CESM2-LE	ssp370	r13i1p1f1	USA.33_1	2085	105.214
CESM2-LE	ssp370	r13i1p1f1	USA.33_1	2086	0.983308
CESM2-LE	ssp370	r13i1p1f1	USA.33_1	2087	26.3883
CESM2-LE	ssp370	r13i1p1f1	USA.33_1	2088	73.2388
CESM2-LE	ssp370	r13i1p1f1	USA.33_1	2089	197.964
CESM2-LE	ssp370	r13i1p1f1	USA.33_1	2090	37.6651
CESM2-LE	ssp370	r13i1p1f1	USA.33_1	2091	54.5583
CESM2-LE	ssp370	r13i1p1f1	USA.33_1	2092	39.2381
CESM2-LE	ssp370	r13i1p1f1	USA.33_1	2093	109.213
CESM2-LE	ssp370	r13i1p1f1	USA.33_1	2094	80.4436
CESM2-LE	ssp370	r13i1p1f1	USA.33_1	2095	92.7365
CESM2-LE	ssp370	r13i1p1f1	USA.33_1	2096	5.77401
CESM2-LE	ssp370	r13i1p1f1	USA.33_1	2097	119.21
CESM2-LE	ssp370	r13i1p1f1	USA.33_1	2098	50.6858
CESM2-LE	ssp370	r13i1p1f1	USA.33_1	2099	169.442
CESM2-LE	ssp370	r13i1p1f1	USA.33_1	2100	100.532
CESM2-LE	ssp370	r14i1p1f1	USA.33_1	1990	77.3741
CESM2-LE	ssp370	r14i1p1f1	USA.33_1	1991	2.24372
CESM2-LE	ssp370	r14i1p1f1	USA.33_1	1992	2.24372
CESM2-LE	ssp370	r14i1p1f1	USA.33_1	1993	8.79352
CESM2-LE	ssp370	r14i1p1f1	USA.33_1	1994	43.8507
CESM2-LE	ssp370	r14i1p1f1	USA.33_1	1995	6.88436
CESM2-LE	ssp370	r14i1p1f1	USA.33_1	1996	10.9066
CESM2-LE	ssp370	r14i1p1f1	USA.33_1	1997	81.7337
CESM2-LE	ssp370	r14i1p1f1	USA.33_1	1998	59.3017
CESM2-LE	ssp370	r14i1p1f1	USA.33_1	1999	62.312
CESM2-LE	ssp370	r14i1p1f1	USA.33_1	2000	17.1689
CESM2-LE	ssp370	r14i1p1f1	USA.33_1	2001	44.5765
CESM2-LE	ssp370	r14i1p1f1	USA.33_1	2002	17.6978
CESM2-LE	ssp370	r14i1p1f1	USA.33_1	2003	2.26461
CESM2-LE	ssp370	r14i1p1f1	USA.33_1	2004	13.6067
CESM2-LE	ssp370	r14i1p1f1	USA.33_1	2005	20.1558
CESM2-LE	ssp370	r14i1p1f1	USA.33_1	2006	14.3181
CESM2-LE	ssp370	r14i1p1f1	USA.33_1	2007	15.6401
CESM2-LE	ssp370	r14i1p1f1	USA.33_1	2008	8.72776
CESM2-LE	ssp370	r14i1p1f1	USA.33_1	2009	33.1521
CESM2-LE	ssp370	r14i1p1f1	USA.33_1	2010	83.0857
CESM2-LE	ssp370	r14i1p1f1	USA.33_1	2011	20.1389
CESM2-LE	ssp370	r14i1p1f1	USA.33_1	2012	2.26535
CESM2-LE	ssp370	r14i1p1f1	USA.33_1	2013	6.69379
CESM2-LE	ssp370	r14i1p1f1	USA.33_1	2014	56.7033
CESM2-LE	ssp370	r14i1p1f1	USA.33_1	2015	74.707
CESM2-LE	ssp370	r14i1p1f1	USA.33_1	2016	53.4539
CESM2-LE	ssp370	r14i1p1f1	USA.33_1	2017	13.8295
CESM2-LE	ssp370	r14i1p1f1	USA.33_1	2018	9.11351
CESM2-LE	ssp370	r14i1p1f1	USA.33_1	2019	2.6862
CESM2-LE	ssp370	r14i1p1f1	USA.33_1	2020	13.547
CESM2-LE	ssp370	r14i1p1f1	USA.33_1	2021	19.8808
CESM2-LE	ssp370	r14i1p1f1	USA.33_1	2022	40.3545
CESM2-LE	ssp370	r14i1p1f1	USA.33_1	2023	18.2265
CESM2-LE	ssp370	r14i1p1f1	USA.33_1	2024	54.9319
CESM2-LE	ssp370	r14i1p1f1	USA.33_1	2025	42.2287
CESM2-LE	ssp370	r14i1p1f1	USA.33_1	2026	19.022
CESM2-LE	ssp370	r14i1p1f1	USA.33_1	2027	5.06675
CESM2-LE	ssp370	r14i1p1f1	USA.33_1	2028	5.62776
CESM2-LE	ssp370	r14i1p1f1	USA.33_1	2029	9.31064
CESM2-LE	ssp370	r14i1p1f1	USA.33_1	2030	21.5466
CESM2-LE	ssp370	r14i1p1f1	USA.33_1	2031	13.1122
CESM2-LE	ssp370	r14i1p1f1	USA.33_1	2032	5.09468
CESM2-LE	ssp370	r14i1p1f1	USA.33_1	2033	9.67502
CESM2-LE	ssp370	r14i1p1f1	USA.33_1	2034	4.04337
CESM2-LE	ssp370	r14i1p1f1	USA.33_1	2035	7.0326
CESM2-LE	ssp370	r14i1p1f1	USA.33_1	2036	24.7985
CESM2-LE	ssp370	r14i1p1f1	USA.33_1	2037	47.9368
CESM2-LE	ssp370	r14i1p1f1	USA.33_1	2038	46.0277
CESM2-LE	ssp370	r14i1p1f1	USA.33_1	2039	22.1867
CESM2-LE	ssp370	r14i1p1f1	USA.33_1	2040	2.72689
CESM2-LE	ssp370	r14i1p1f1	USA.33_1	2041	4.01451
CESM2-LE	ssp370	r14i1p1f1	USA.33_1	2042	41.1399
CESM2-LE	ssp370	r14i1p1f1	USA.33_1	2043	2.32881
CESM2-LE	ssp370	r14i1p1f1	USA.33_1	2044	47.7309
CESM2-LE	ssp370	r14i1p1f1	USA.33_1	2045	13.7029
CESM2-LE	ssp370	r14i1p1f1	USA.33_1	2046	66.09
CESM2-LE	ssp370	r14i1p1f1	USA.33_1	2047	44.7071
CESM2-LE	ssp370	r14i1p1f1	USA.33_1	2048	16.0578
CESM2-LE	ssp370	r14i1p1f1	USA.33_1	2049	34.5783
CESM2-LE	ssp370	r14i1p1f1	USA.33_1	2050	3.32607
CESM2-LE	ssp370	r14i1p1f1	USA.33_1	2051	3.07274
CESM2-LE	ssp370	r14i1p1f1	USA.33_1	2052	6.09464
CESM2-LE	ssp370	r14i1p1f1	USA.33_1	2053	22.4934
CESM2-LE	ssp370	r14i1p1f1	USA.33_1	2054	2.24372
CESM2-LE	ssp370	r14i1p1f1	USA.33_1	2055	88.3803
CESM2-LE	ssp370	r14i1p1f1	USA.33_1	2056	75.9866
CESM2-LE	ssp370	r14i1p1f1	USA.33_1	2057	29.9115
CESM2-LE	ssp370	r14i1p1f1	USA.33_1	2058	118.58
CESM2-LE	ssp370	r14i1p1f1	USA.33_1	2059	54.7373
CESM2-LE	ssp370	r14i1p1f1	USA.33_1	2060	6.39157
CESM2-LE	ssp370	r14i1p1f1	USA.33_1	2061	28.5595
CESM2-LE	ssp370	r14i1p1f1	USA.33_1	2062	9.20884
CESM2-LE	ssp370	r14i1p1f1	USA.33_1	2063	13.4718
CESM2-LE	ssp370	r14i1p1f1	USA.33_1	2064	103.218
CESM2-LE	ssp370	r14i1p1f1	USA.33_1	2065	41.4124
CESM2-LE	ssp370	r14i1p1f1	USA.33_1	2066	12.73
CESM2-LE	ssp370	r14i1p1f1	USA.33_1	2067	86.0529
CESM2-LE	ssp370	r14i1p1f1	USA.33_1	2068	48.1006
CESM2-LE	ssp370	r14i1p1f1	USA.33_1	2069	9.00168
CESM2-LE	ssp370	r14i1p1f1	USA.33_1	2070	32.2668
CESM2-LE	ssp370	r14i1p1f1	USA.33_1	2071	22.7767
CESM2-LE	ssp370	r14i1p1f1	USA.33_1	2072	18.9517
CESM2-LE	ssp370	r14i1p1f1	USA.33_1	2073	60.6982
CESM2-LE	ssp370	r14i1p1f1	USA.33_1	2074	20.2205
CESM2-LE	ssp370	r14i1p1f1	USA.33_1	2075	10.5261
CESM2-LE	ssp370	r14i1p1f1	USA.33_1	2076	54.6471
CESM2-LE	ssp370	r14i1p1f1	USA.33_1	2077	61.1346
CESM2-LE	ssp370	r14i1p1f1	USA.33_1	2078	153.962
CESM2-LE	ssp370	r14i1p1f1	USA.33_1	2079	22.1209
CESM2-LE	ssp370	r14i1p1f1	USA.33_1	2080	66.3286
CESM2-LE	ssp370	r14i1p1f1	USA.33_1	2081	18.6122
CESM2-LE	ssp370	r14i1p1f1	USA.33_1	2082	21.4149
CESM2-LE	ssp370	r14i1p1f1	USA.33_1	2083	95.6806
CESM2-LE	ssp370	r14i1p1f1	USA.33_1	2084	109.508
CESM2-LE	ssp370	r14i1p1f1	USA.33_1	2085	35.8842
CESM2-LE	ssp370	r14i1p1f1	USA.33_1	2086	82.512
CESM2-LE	ssp370	r14i1p1f1	USA.33_1	2087	38.3231
CESM2-LE	ssp370	r14i1p1f1	USA.33_1	2088	172.779
CESM2-LE	ssp370	r14i1p1f1	USA.33_1	2089	57.3559
CESM2-LE	ssp370	r14i1p1f1	USA.33_1	2090	73.4423
CESM2-LE	ssp370	r14i1p1f1	USA.33_1	2091	14.1083
CESM2-LE	ssp370	r14i1p1f1	USA.33_1	2092	18.7877
CESM2-LE	ssp370	r14i1p1f1	USA.33_1	2093	10.273
CESM2-LE	ssp370	r14i1p1f1	USA.33_1	2094	107.596
CESM2-LE	ssp370	r14i1p1f1	USA.33_1	2095	16.0857
CESM2-LE	ssp370	r14i1p1f1	USA.33_1	2096	63.0379
CESM2-LE	ssp370	r14i1p1f1	USA.33_1	2097	104.511
CESM2-LE	ssp370	r14i1p1f1	USA.33_1	2098	35.5229
CESM2-LE	ssp370	r14i1p1f1	USA.33_1	2099	115.714
CESM2-LE	ssp370	r14i1p1f1	USA.33_1	2100	47.8644
CESM2-LE	ssp370	r15i1p1f1	USA.33_1	1990	25.7159
CESM2-LE	ssp370	r15i1p1f1	USA.33_1	1991	31.6749
CESM2-LE	ssp370	r15i1p1f1	USA.33_1	1992	23.8592
CESM2-LE	ssp370	r15i1p1f1	USA.33_1	1993	38.9706
CESM2-LE	ssp370	r15i1p1f1	USA.33_1	1994	33.5863
CESM2-LE	ssp370	r15i1p1f1	USA.33_1	1995	7.15298
CESM2-LE	ssp370	r15i1p1f1	USA.33_1	1996	1.9402
CESM2-LE	ssp370	r15i1p1f1	USA.33_1	1997	15.7947
CESM2-LE	ssp370	r15i1p1f1	USA.33_1	1998	4.16956
CESM2-LE	ssp370	r15i1p1f1	USA.33_1	1999	5.03683
CESM2-LE	ssp370	r15i1p1f1	USA.33_1	2000	32.6238
CESM2-LE	ssp370	r15i1p1f1	USA.33_1	2001	23.5129
CESM2-LE	ssp370	r15i1p1f1	USA.33_1	2002	51.7787
CESM2-LE	ssp370	r15i1p1f1	USA.33_1	2003	33.5182
CESM2-LE	ssp370	r15i1p1f1	USA.33_1	2004	15.2371
CESM2-LE	ssp370	r15i1p1f1	USA.33_1	2005	6.46777
CESM2-LE	ssp370	r15i1p1f1	USA.33_1	2006	20.0249
CESM2-LE	ssp370	r15i1p1f1	USA.33_1	2007	2.51099
CESM2-LE	ssp370	r15i1p1f1	USA.33_1	2008	62.2513
CESM2-LE	ssp370	r15i1p1f1	USA.33_1	2009	53.4826
CESM2-LE	ssp370	r15i1p1f1	USA.33_1	2010	41.9825
CESM2-LE	ssp370	r15i1p1f1	USA.33_1	2011	57.5577
CESM2-LE	ssp370	r15i1p1f1	USA.33_1	2012	62.744
CESM2-LE	ssp370	r15i1p1f1	USA.33_1	2013	46.0572
CESM2-LE	ssp370	r15i1p1f1	USA.33_1	2014	27.0684
CESM2-LE	ssp370	r15i1p1f1	USA.33_1	2015	54.6204
CESM2-LE	ssp370	r15i1p1f1	USA.33_1	2016	12.0586
CESM2-LE	ssp370	r15i1p1f1	USA.33_1	2017	9.55464
CESM2-LE	ssp370	r15i1p1f1	USA.33_1	2018	27.5612
CESM2-LE	ssp370	r15i1p1f1	USA.33_1	2019	22.3813
CESM2-LE	ssp370	r15i1p1f1	USA.33_1	2020	13.2105
CESM2-LE	ssp370	r15i1p1f1	USA.33_1	2021	14.0029
CESM2-LE	ssp370	r15i1p1f1	USA.33_1	2022	32.5186
CESM2-LE	ssp370	r15i1p1f1	USA.33_1	2023	23.3342
CESM2-LE	ssp370	r15i1p1f1	USA.33_1	2024	40.2954
CESM2-LE	ssp370	r15i1p1f1	USA.33_1	2025	14.611
CESM2-LE	ssp370	r15i1p1f1	USA.33_1	2026	1.94116
CESM2-LE	ssp370	r15i1p1f1	USA.33_1	2027	1.9402
CESM2-LE	ssp370	r15i1p1f1	USA.33_1	2028	37.821
CESM2-LE	ssp370	r15i1p1f1	USA.33_1	2029	22.3043
CESM2-LE	ssp370	r15i1p1f1	USA.33_1	2030	23.5942
CESM2-LE	ssp370	r15i1p1f1	USA.33_1	2031	3.78976
CESM2-LE	ssp370	r15i1p1f1	USA.33_1	2032	87.6861
CESM2-LE	ssp370	r15i1p1f1	USA.33_1	2033	17.5774
CESM2-LE	ssp370	r15i1p1f1	USA.33_1	2034	34.6673
CESM2-LE	ssp370	r15i1p1f1	USA.33_1	2035	14.2401
CESM2-LE	ssp370	r15i1p1f1	USA.33_1	2036	9.05184
CESM2-LE	ssp370	r15i1p1f1	USA.33_1	2037	37.5418
CESM2-LE	ssp370	r15i1p1f1	USA.33_1	2038	30.2025
CESM2-LE	ssp370	r15i1p1f1	USA.33_1	2039	44.5027
CESM2-LE	ssp370	r15i1p1f1	USA.33_1	2040	10.3909
CESM2-LE	ssp370	r15i1p1f1	USA.33_1	2041	20.8
CESM2-LE	ssp370	r15i1p1f1	USA.33_1	2042	14.3008
CESM2-LE	ssp370	r15i1p1f1	USA.33_1	2043	10.4855
CESM2-LE	ssp370	r15i1p1f1	USA.33_1	2044	19.2544
CESM2-LE	ssp370	r15i1p1f1	USA.33_1	2045	64.4866
CESM2-LE	ssp370	r15i1p1f1	USA.33_1	2046	4.8775
CESM2-LE	ssp370	r15i1p1f1	USA.33_1	2047	2.82399
CESM2-LE	ssp370	r15i1p1f1	USA.33_1	2048	14.8917
CESM2-LE	ssp370	r15i1p1f1	USA.33_1	2049	40.6957
CESM2-LE	ssp370	r15i1p1f1	USA.33_1	2050	36.7251
CESM2-LE	ssp370	r15i1p1f1	USA.33_1	2051	65.7134
CESM2-LE	ssp370	r15i1p1f1	USA.33_1	2052	1.9402
CESM2-LE	ssp370	r15i1p1f1	USA.33_1	2053	25.9215
CESM2-LE	ssp370	r15i1p1f1	USA.33_1	2054	16.1121
CESM2-LE	ssp370	r15i1p1f1	USA.33_1	2055	53.4547
CESM2-LE	ssp370	r15i1p1f1	USA.33_1	2056	18.1994
CESM2-LE	ssp370	r15i1p1f1	USA.33_1	2057	2.18681
CESM2-LE	ssp370	r15i1p1f1	USA.33_1	2058	20.519
CESM2-LE	ssp370	r15i1p1f1	USA.33_1	2059	90.2134
CESM2-LE	ssp370	r15i1p1f1	USA.33_1	2060	2.33027
CESM2-LE	ssp370	r15i1p1f1	USA.33_1	2061	62.8722
CESM2-LE	ssp370	r15i1p1f1	USA.33_1	2062	79.5685
CESM2-LE	ssp370	r15i1p1f1	USA.33_1	2063	59.665
CESM2-LE	ssp370	r15i1p1f1	USA.33_1	2064	8.51802
CESM2-LE	ssp370	r15i1p1f1	USA.33_1	2065	45.7716
CESM2-LE	ssp370	r15i1p1f1	USA.33_1	2066	33.3436
CESM2-LE	ssp370	r15i1p1f1	USA.33_1	2067	94.8115
CESM2-LE	ssp370	r15i1p1f1	USA.33_1	2068	42.0579
CESM2-LE	ssp370	r15i1p1f1	USA.33_1	2069	4.48186
CESM2-LE	ssp370	r15i1p1f1	USA.33_1	2070	2.41878
CESM2-LE	ssp370	r15i1p1f1	USA.33_1	2071	77.1887
CESM2-LE	ssp370	r15i1p1f1	USA.33_1	2072	43.7707
CESM2-LE	ssp370	r15i1p1f1	USA.33_1	2073	26.0082
CESM2-LE	ssp370	r15i1p1f1	USA.33_1	2074	31.1608
CESM2-LE	ssp370	r15i1p1f1	USA.33_1	2075	18.5257
CESM2-LE	ssp370	r15i1p1f1	USA.33_1	2076	85.9921
CESM2-LE	ssp370	r15i1p1f1	USA.33_1	2077	20.8702
CESM2-LE	ssp370	r15i1p1f1	USA.33_1	2078	47.0091
CESM2-LE	ssp370	r15i1p1f1	USA.33_1	2079	39.9918
CESM2-LE	ssp370	r15i1p1f1	USA.33_1	2080	68.1019
CESM2-LE	ssp370	r15i1p1f1	USA.33_1	2081	15.4237
CESM2-LE	ssp370	r15i1p1f1	USA.33_1	2082	47.2877
CESM2-LE	ssp370	r15i1p1f1	USA.33_1	2083	79.8322
CESM2-LE	ssp370	r15i1p1f1	USA.33_1	2084	91.0729
CESM2-LE	ssp370	r15i1p1f1	USA.33_1	2085	10.8602
CESM2-LE	ssp370	r15i1p1f1	USA.33_1	2086	55.3953
CESM2-LE	ssp370	r15i1p1f1	USA.33_1	2087	39.2057
CESM2-LE	ssp370	r15i1p1f1	USA.33_1	2088	55.3831
CESM2-LE	ssp370	r15i1p1f1	USA.33_1	2089	140.712
CESM2-LE	ssp370	r15i1p1f1	USA.33_1	2090	122.659
CESM2-LE	ssp370	r15i1p1f1	USA.33_1	2091	41.521
CESM2-LE	ssp370	r15i1p1f1	USA.33_1	2092	3.14678
CESM2-LE	ssp370	r15i1p1f1	USA.33_1	2093	101.67
CESM2-LE	ssp370	r15i1p1f1	USA.33_1	2094	109.521
CESM2-LE	ssp370	r15i1p1f1	USA.33_1	2095	8.71581
CESM2-LE	ssp370	r15i1p1f1	USA.33_1	2096	112.597
CESM2-LE	ssp370	r15i1p1f1	USA.33_1	2097	50.6034
CESM2-LE	ssp370	r15i1p1f1	USA.33_1	2098	82.2769
CESM2-LE	ssp370	r15i1p1f1	USA.33_1	2099	18.2511
CESM2-LE	ssp370	r15i1p1f1	USA.33_1	2100	221.631
CESM2-LE	ssp370	r16i1p1f1	USA.33_1	1990	0.566183
CESM2-LE	ssp370	r16i1p1f1	USA.33_1	1991	2.34517
CESM2-LE	ssp370	r16i1p1f1	USA.33_1	1992	80.2387
CESM2-LE	ssp370	r16i1p1f1	USA.33_1	1993	49.845
CESM2-LE	ssp370	r16i1p1f1	USA.33_1	1994	3.0833
CESM2-LE	ssp370	r16i1p1f1	USA.33_1	1995	28.033
CESM2-LE	ssp370	r16i1p1f1	USA.33_1	1996	9.12763
CESM2-LE	ssp370	r16i1p1f1	USA.33_1	1997	0.567526
CESM2-LE	ssp370	r16i1p1f1	USA.33_1	1998	60.6444
CESM2-LE	ssp370	r16i1p1f1	USA.33_1	1999	18.966
CESM2-LE	ssp370	r16i1p1f1	USA.33_1	2000	15.1532
CESM2-LE	ssp370	r16i1p1f1	USA.33_1	2001	24.3964
CESM2-LE	ssp370	r16i1p1f1	USA.33_1	2002	31.4628
CESM2-LE	ssp370	r16i1p1f1	USA.33_1	2003	3.96484
CESM2-LE	ssp370	r16i1p1f1	USA.33_1	2004	122.166
CESM2-LE	ssp370	r16i1p1f1	USA.33_1	2005	18.4198
CESM2-LE	ssp370	r16i1p1f1	USA.33_1	2006	3.46915
CESM2-LE	ssp370	r16i1p1f1	USA.33_1	2007	7.74183
CESM2-LE	ssp370	r16i1p1f1	USA.33_1	2008	14.3987
CESM2-LE	ssp370	r16i1p1f1	USA.33_1	2009	7.4356
CESM2-LE	ssp370	r16i1p1f1	USA.33_1	2010	96.6597
CESM2-LE	ssp370	r16i1p1f1	USA.33_1	2011	96.2304
CESM2-LE	ssp370	r16i1p1f1	USA.33_1	2012	13.8959
CESM2-LE	ssp370	r16i1p1f1	USA.33_1	2013	9.72391
CESM2-LE	ssp370	r16i1p1f1	USA.33_1	2014	20.8766
CESM2-LE	ssp370	r16i1p1f1	USA.33_1	2015	34.9877
CESM2-LE	ssp370	r16i1p1f1	USA.33_1	2016	8.11173
CESM2-LE	ssp370	r16i1p1f1	USA.33_1	2017	12.0299
CESM2-LE	ssp370	r16i1p1f1	USA.33_1	2018	0.64009
CESM2-LE	ssp370	r16i1p1f1	USA.33_1	2019	51.5739
CESM2-LE	ssp370	r16i1p1f1	USA.33_1	2020	1.6551
CESM2-LE	ssp370	r16i1p1f1	USA.33_1	2021	4.29967
CESM2-LE	ssp370	r16i1p1f1	USA.33_1	2022	63.9538
CESM2-LE	ssp370	r16i1p1f1	USA.33_1	2023	1.75243
CESM2-LE	ssp370	r16i1p1f1	USA.33_1	2024	70.7588
CESM2-LE	ssp370	r16i1p1f1	USA.33_1	2025	14.9918
CESM2-LE	ssp370	r16i1p1f1	USA.33_1	2026	15.568
CESM2-LE	ssp370	r16i1p1f1	USA.33_1	2027	17.7344
CESM2-LE	ssp370	r16i1p1f1	USA.33_1	2028	7.62289
CESM2-LE	ssp370	r16i1p1f1	USA.33_1	2029	6.66237
CESM2-LE	ssp370	r16i1p1f1	USA.33_1	2030	4.85073
CESM2-LE	ssp370	r16i1p1f1	USA.33_1	2031	9.84562
CESM2-LE	ssp370	r16i1p1f1	USA.33_1	2032	78.0852
CESM2-LE	ssp370	r16i1p1f1	USA.33_1	2033	2.27531
CESM2-LE	ssp370	r16i1p1f1	USA.33_1	2034	1.16961
CESM2-LE	ssp370	r16i1p1f1	USA.33_1	2035	10.189
CESM2-LE	ssp370	r16i1p1f1	USA.33_1	2036	6.41994
CESM2-LE	ssp370	r16i1p1f1	USA.33_1	2037	28.2524
CESM2-LE	ssp370	r16i1p1f1	USA.33_1	2038	17.5061
CESM2-LE	ssp370	r16i1p1f1	USA.33_1	2039	2.24274
CESM2-LE	ssp370	r16i1p1f1	USA.33_1	2040	0.566183
CESM2-LE	ssp370	r16i1p1f1	USA.33_1	2041	53.5819
CESM2-LE	ssp370	r16i1p1f1	USA.33_1	2042	33.5771
CESM2-LE	ssp370	r16i1p1f1	USA.33_1	2043	11.1224
CESM2-LE	ssp370	r16i1p1f1	USA.33_1	2044	53.3991
CESM2-LE	ssp370	r16i1p1f1	USA.33_1	2045	85.1578
CESM2-LE	ssp370	r16i1p1f1	USA.33_1	2046	46.5475
CESM2-LE	ssp370	r16i1p1f1	USA.33_1	2047	33.0403
CESM2-LE	ssp370	r16i1p1f1	USA.33_1	2048	77.6591
CESM2-LE	ssp370	r16i1p1f1	USA.33_1	2049	13.6036
CESM2-LE	ssp370	r16i1p1f1	USA.33_1	2050	43.5773
CESM2-LE	ssp370	r16i1p1f1	USA.33_1	2051	19.3777
CESM2-LE	ssp370	r16i1p1f1	USA.33_1	2052	30.51
CESM2-LE	ssp370	r16i1p1f1	USA.33_1	2053	83.8054
CESM2-LE	ssp370	r16i1p1f1	USA.33_1	2054	13.1808
CESM2-LE	ssp370	r16i1p1f1	USA.33_1	2055	43.3347
CESM2-LE	ssp370	r16i1p1f1	USA.33_1	2056	35.1728
CESM2-LE	ssp370	r16i1p1f1	USA.33_1	2057	54.0361
CESM2-LE	ssp370	r16i1p1f1	USA.33_1	2058	34.5159
CESM2-LE	ssp370	r16i1p1f1	USA.33_1	2059	28.0994
CESM2-LE	ssp370	r16i1p1f1	USA.33_1	2060	8.4612
CESM2-LE	ssp370	r16i1p1f1	USA.33_1	2061	26.7993
CESM2-LE	ssp370	r16i1p1f1	USA.33_1	2062	18.1521
CESM2-LE	ssp370	r16i1p1f1	USA.33_1	2063	33.3461
CESM2-LE	ssp370	r16i1p1f1	USA.33_1	2064	36.5625
CESM2-LE	ssp370	r16i1p1f1	USA.33_1	2065	12.7523
CESM2-LE	ssp370	r16i1p1f1	USA.33_1	2066	65.1806
CESM2-LE	ssp370	r16i1p1f1	USA.33_1	2067	5.23544
CESM2-LE	ssp370	r16i1p1f1	USA.33_1	2068	13.1451
CESM2-LE	ssp370	r16i1p1f1	USA.33_1	2069	6.25132
CESM2-LE	ssp370	r16i1p1f1	USA.33_1	2070	38.1868
CESM2-LE	ssp370	r16i1p1f1	USA.33_1	2071	21.7812
CESM2-LE	ssp370	r16i1p1f1	USA.33_1	2072	67.0943
CESM2-LE	ssp370	r16i1p1f1	USA.33_1	2073	31.5351
CESM2-LE	ssp370	r16i1p1f1	USA.33_1	2074	75.8419
CESM2-LE	ssp370	r16i1p1f1	USA.33_1	2075	0.566183
CESM2-LE	ssp370	r16i1p1f1	USA.33_1	2076	74.0586
CESM2-LE	ssp370	r16i1p1f1	USA.33_1	2077	25.8018
CESM2-LE	ssp370	r16i1p1f1	USA.33_1	2078	22.9953
CESM2-LE	ssp370	r16i1p1f1	USA.33_1	2079	41.1335
CESM2-LE	ssp370	r16i1p1f1	USA.33_1	2080	15.0721
CESM2-LE	ssp370	r16i1p1f1	USA.33_1	2081	0.566183
CESM2-LE	ssp370	r16i1p1f1	USA.33_1	2082	73.6166
CESM2-LE	ssp370	r16i1p1f1	USA.33_1	2083	65.5537
CESM2-LE	ssp370	r16i1p1f1	USA.33_1	2084	56.8882
CESM2-LE	ssp370	r16i1p1f1	USA.33_1	2085	52.4423
CESM2-LE	ssp370	r16i1p1f1	USA.33_1	2086	17.6509
CESM2-LE	ssp370	r16i1p1f1	USA.33_1	2087	42.1014
CESM2-LE	ssp370	r16i1p1f1	USA.33_1	2088	15.0335
CESM2-LE	ssp370	r16i1p1f1	USA.33_1	2089	71.6746
CESM2-LE	ssp370	r16i1p1f1	USA.33_1	2090	41.0636
CESM2-LE	ssp370	r16i1p1f1	USA.33_1	2091	53.0645
CESM2-LE	ssp370	r16i1p1f1	USA.33_1	2092	19.9154
CESM2-LE	ssp370	r16i1p1f1	USA.33_1	2093	110.563
CESM2-LE	ssp370	r16i1p1f1	USA.33_1	2094	9.00307
CESM2-LE	ssp370	r16i1p1f1	USA.33_1	2095	59.8732
CESM2-LE	ssp370	r16i1p1f1	USA.33_1	2096	41.3008
CESM2-LE	ssp370	r16i1p1f1	USA.33_1	2097	67.2128
CESM2-LE	ssp370	r16i1p1f1	USA.33_1	2098	70.072
CESM2-LE	ssp370	r16i1p1f1	USA.33_1	2099	19.4403
CESM2-LE	ssp370	r16i1p1f1	USA.33_1	2100	80.9034
CESM2-LE	ssp370	r17i1p1f1	USA.33_1	1990	49.1853
CESM2-LE	ssp370	r17i1p1f1	USA.33_1	1991	3.7971
CESM2-LE	ssp370	r17i1p1f1	USA.33_1	1992	10.6143
CESM2-LE	ssp370	r17i1p1f1	USA.33_1	1993	30.485
CESM2-LE	ssp370	r17i1p1f1	USA.33_1	1994	41.7062
CESM2-LE	ssp370	r17i1p1f1	USA.33_1	1995	2.03779
CESM2-LE	ssp370	r17i1p1f1	USA.33_1	1996	10.4258
CESM2-LE	ssp370	r17i1p1f1	USA.33_1	1997	13.0495
CESM2-LE	ssp370	r17i1p1f1	USA.33_1	1998	17.786
CESM2-LE	ssp370	r17i1p1f1	USA.33_1	1999	31.3069
CESM2-LE	ssp370	r17i1p1f1	USA.33_1	2000	46.5185
CESM2-LE	ssp370	r17i1p1f1	USA.33_1	2001	67.2712
CESM2-LE	ssp370	r17i1p1f1	USA.33_1	2002	2.03779
CESM2-LE	ssp370	r17i1p1f1	USA.33_1	2003	19.7573
CESM2-LE	ssp370	r17i1p1f1	USA.33_1	2004	15.1487
CESM2-LE	ssp370	r17i1p1f1	USA.33_1	2005	91.5768
CESM2-LE	ssp370	r17i1p1f1	USA.33_1	2006	14.8235
CESM2-LE	ssp370	r17i1p1f1	USA.33_1	2007	3.5222
CESM2-LE	ssp370	r17i1p1f1	USA.33_1	2008	7.67151
CESM2-LE	ssp370	r17i1p1f1	USA.33_1	2009	17.8836
CESM2-LE	ssp370	r17i1p1f1	USA.33_1	2010	40.797
CESM2-LE	ssp370	r17i1p1f1	USA.33_1	2011	10.8149
CESM2-LE	ssp370	r17i1p1f1	USA.33_1	2012	17.6065
CESM2-LE	ssp370	r17i1p1f1	USA.33_1	2013	5.78553
CESM2-LE	ssp370	r17i1p1f1	USA.33_1	2014	40.4435
CESM2-LE	ssp370	r17i1p1f1	USA.33_1	2015	8.85348
CESM2-LE	ssp370	r17i1p1f1	USA.33_1	2016	9.05789
CESM2-LE	ssp370	r17i1p1f1	USA.33_1	2017	24.7678
CESM2-LE	ssp370	r17i1p1f1	USA.33_1	2018	12.2172
CESM2-LE	ssp370	r17i1p1f1	USA.33_1	2019	56.6306
CESM2-LE	ssp370	r17i1p1f1	USA.33_1	2020	29.0015
CESM2-LE	ssp370	r17i1p1f1	USA.33_1	2021	19.987
CESM2-LE	ssp370	r17i1p1f1	USA.33_1	2022	133.86
CESM2-LE	ssp370	r17i1p1f1	USA.33_1	2023	63.9476
CESM2-LE	ssp370	r17i1p1f1	USA.33_1	2024	24.0622
CESM2-LE	ssp370	r17i1p1f1	USA.33_1	2025	21.8439
CESM2-LE	ssp370	r17i1p1f1	USA.33_1	2026	46.2334
CESM2-LE	ssp370	r17i1p1f1	USA.33_1	2027	26.5824
CESM2-LE	ssp370	r17i1p1f1	USA.33_1	2028	22.1673
CESM2-LE	ssp370	r17i1p1f1	USA.33_1	2029	4.43573
CESM2-LE	ssp370	r17i1p1f1	USA.33_1	2030	67.6209
CESM2-LE	ssp370	r17i1p1f1	USA.33_1	2031	34.2143
CESM2-LE	ssp370	r17i1p1f1	USA.33_1	2032	31.7191
CESM2-LE	ssp370	r17i1p1f1	USA.33_1	2033	62.7323
CESM2-LE	ssp370	r17i1p1f1	USA.33_1	2034	44.4496
CESM2-LE	ssp370	r17i1p1f1	USA.33_1	2035	5.25477
CESM2-LE	ssp370	r17i1p1f1	USA.33_1	2036	8.80646
CESM2-LE	ssp370	r17i1p1f1	USA.33_1	2037	61.5621
CESM2-LE	ssp370	r17i1p1f1	USA.33_1	2038	28.6172
CESM2-LE	ssp370	r17i1p1f1	USA.33_1	2039	70.6173
CESM2-LE	ssp370	r17i1p1f1	USA.33_1	2040	15.3926
CESM2-LE	ssp370	r17i1p1f1	USA.33_1	2041	52.5721
CESM2-LE	ssp370	r17i1p1f1	USA.33_1	2042	2.03779
CESM2-LE	ssp370	r17i1p1f1	USA.33_1	2043	11.2216
CESM2-LE	ssp370	r17i1p1f1	USA.33_1	2044	56.4242
CESM2-LE	ssp370	r17i1p1f1	USA.33_1	2045	2.1345
CESM2-LE	ssp370	r17i1p1f1	USA.33_1	2046	40.9256
CESM2-LE	ssp370	r17i1p1f1	USA.33_1	2047	5.59874
CESM2-LE	ssp370	r17i1p1f1	USA.33_1	2048	28.4805
CESM2-LE	ssp370	r17i1p1f1	USA.33_1	2049	26.1843
CESM2-LE	ssp370	r17i1p1f1	USA.33_1	2050	40.1136
CESM2-LE	ssp370	r17i1p1f1	USA.33_1	2051	35.4131
CESM2-LE	ssp370	r17i1p1f1	USA.33_1	2052	44.1983
CESM2-LE	ssp370	r17i1p1f1	USA.33_1	2053	20.6735
CESM2-LE	ssp370	r17i1p1f1	USA.33_1	2054	43.7874
CESM2-LE	ssp370	r17i1p1f1	USA.33_1	2055	28.5063
CESM2-LE	ssp370	r17i1p1f1	USA.33_1	2056	4.37966
CESM2-LE	ssp370	r17i1p1f1	USA.33_1	2057	26.8579
CESM2-LE	ssp370	r17i1p1f1	USA.33_1	2058	17.002
CESM2-LE	ssp370	r17i1p1f1	USA.33_1	2059	45.0787
CESM2-LE	ssp370	r17i1p1f1	USA.33_1	2060	45.9957
CESM2-LE	ssp370	r17i1p1f1	USA.33_1	2061	2.03779
CESM2-LE	ssp370	r17i1p1f1	USA.33_1	2062	25.2681
CESM2-LE	ssp370	r17i1p1f1	USA.33_1	2063	24.3474
CESM2-LE	ssp370	r17i1p1f1	USA.33_1	2064	40.207
CESM2-LE	ssp370	r17i1p1f1	USA.33_1	2065	14.8185
CESM2-LE	ssp370	r17i1p1f1	USA.33_1	2066	38.2063
CESM2-LE	ssp370	r17i1p1f1	USA.33_1	2067	6.82913
CESM2-LE	ssp370	r17i1p1f1	USA.33_1	2068	25.5417
CESM2-LE	ssp370	r17i1p1f1	USA.33_1	2069	39.9492
CESM2-LE	ssp370	r17i1p1f1	USA.33_1	2070	31.5862
CESM2-LE	ssp370	r17i1p1f1	USA.33_1	2071	3.91483
CESM2-LE	ssp370	r17i1p1f1	USA.33_1	2072	17.5011
CESM2-LE	ssp370	r17i1p1f1	USA.33_1	2073	46.2421
CESM2-LE	ssp370	r17i1p1f1	USA.33_1	2074	26.0965
CESM2-LE	ssp370	r17i1p1f1	USA.33_1	2075	48.29
CESM2-LE	ssp370	r17i1p1f1	USA.33_1	2076	21.8924
CESM2-LE	ssp370	r17i1p1f1	USA.33_1	2077	8.98209
CESM2-LE	ssp370	r17i1p1f1	USA.33_1	2078	75.2246
CESM2-LE	ssp370	r17i1p1f1	USA.33_1	2079	55.6542
CESM2-LE	ssp370	r17i1p1f1	USA.33_1	2080	28.4372
CESM2-LE	ssp370	r17i1p1f1	USA.33_1	2081	45.2034
CESM2-LE	ssp370	r17i1p1f1	USA.33_1	2082	2.03779
CESM2-LE	ssp370	r17i1p1f1	USA.33_1	2083	86.2618
CESM2-LE	ssp370	r17i1p1f1	USA.33_1	2084	51.2813
CESM2-LE	ssp370	r17i1p1f1	USA.33_1	2085	57.6281
CESM2-LE	ssp370	r17i1p1f1	USA.33_1	2086	19.6482
CESM2-LE	ssp370	r17i1p1f1	USA.33_1	2087	2.03861
CESM2-LE	ssp370	r17i1p1f1	USA.33_1	2088	63.3079
CESM2-LE	ssp370	r17i1p1f1	USA.33_1	2089	63.377
CESM2-LE	ssp370	r17i1p1f1	USA.33_1	2090	10.7754
CESM2-LE	ssp370	r17i1p1f1	USA.33_1	2091	21.8676
CESM2-LE	ssp370	r17i1p1f1	USA.33_1	2092	10.2229
CESM2-LE	ssp370	r17i1p1f1	USA.33_1	2093	54.7517
CESM2-LE	ssp370	r17i1p1f1	USA.33_1	2094	41.5858
CESM2-LE	ssp370	r17i1p1f1	USA.33_1	2095	77.362
CESM2-LE	ssp370	r17i1p1f1	USA.33_1	2096	69.6497
CESM2-LE	ssp370	r17i1p1f1	USA.33_1	2097	100.66
CESM2-LE	ssp370	r17i1p1f1	USA.33_1	2098	10.082
CESM2-LE	ssp370	r17i1p1f1	USA.33_1	2099	44.5462
CESM2-LE	ssp370	r17i1p1f1	USA.33_1	2100	27.2269
CESM2-LE	ssp370	r18i1p1f1	USA.33_1	1990	7.65385
CESM2-LE	ssp370	r18i1p1f1	USA.33_1	1991	13.1154
CESM2-LE	ssp370	r18i1p1f1	USA.33_1	1992	23.5261
CESM2-LE	ssp370	r18i1p1f1	USA.33_1	1993	26.5661
CESM2-LE	ssp370	r18i1p1f1	USA.33_1	1994	24.8449
CESM2-LE	ssp370	r18i1p1f1	USA.33_1	1995	115.633
CESM2-LE	ssp370	r18i1p1f1	USA.33_1	1996	26.5697
CESM2-LE	ssp370	r18i1p1f1	USA.33_1	1997	35.3
CESM2-LE	ssp370	r18i1p1f1	USA.33_1	1998	49.0849
CESM2-LE	ssp370	r18i1p1f1	USA.33_1	1999	3.18125
CESM2-LE	ssp370	r18i1p1f1	USA.33_1	2000	16.9218
CESM2-LE	ssp370	r18i1p1f1	USA.33_1	2001	25.6708
CESM2-LE	ssp370	r18i1p1f1	USA.33_1	2002	10.8413
CESM2-LE	ssp370	r18i1p1f1	USA.33_1	2003	39.2279
CESM2-LE	ssp370	r18i1p1f1	USA.33_1	2004	6.31315
CESM2-LE	ssp370	r18i1p1f1	USA.33_1	2005	36.2586
CESM2-LE	ssp370	r18i1p1f1	USA.33_1	2006	1.47143
CESM2-LE	ssp370	r18i1p1f1	USA.33_1	2007	12.2174
CESM2-LE	ssp370	r18i1p1f1	USA.33_1	2008	1.47044
CESM2-LE	ssp370	r18i1p1f1	USA.33_1	2009	72.3553
CESM2-LE	ssp370	r18i1p1f1	USA.33_1	2010	15.459
CESM2-LE	ssp370	r18i1p1f1	USA.33_1	2011	4.24698
CESM2-LE	ssp370	r18i1p1f1	USA.33_1	2012	18.9624
CESM2-LE	ssp370	r18i1p1f1	USA.33_1	2013	20.2718
CESM2-LE	ssp370	r18i1p1f1	USA.33_1	2014	60.655
CESM2-LE	ssp370	r18i1p1f1	USA.33_1	2015	9.45267
CESM2-LE	ssp370	r18i1p1f1	USA.33_1	2016	45.9621
CESM2-LE	ssp370	r18i1p1f1	USA.33_1	2017	1.47044
CESM2-LE	ssp370	r18i1p1f1	USA.33_1	2018	7.13844
CESM2-LE	ssp370	r18i1p1f1	USA.33_1	2019	21.7386
CESM2-LE	ssp370	r18i1p1f1	USA.33_1	2020	1.47044
CESM2-LE	ssp370	r18i1p1f1	USA.33_1	2021	31.1027
CESM2-LE	ssp370	r18i1p1f1	USA.33_1	2022	1.74195
CESM2-LE	ssp370	r18i1p1f1	USA.33_1	2023	27.4923
CESM2-LE	ssp370	r18i1p1f1	USA.33_1	2024	9.53991
CESM2-LE	ssp370	r18i1p1f1	USA.33_1	2025	31.089
CESM2-LE	ssp370	r18i1p1f1	USA.33_1	2026	100.192
CESM2-LE	ssp370	r18i1p1f1	USA.33_1	2027	40.481
CESM2-LE	ssp370	r18i1p1f1	USA.33_1	2028	24.865
CESM2-LE	ssp370	r18i1p1f1	USA.33_1	2029	36.3112
CESM2-LE	ssp370	r18i1p1f1	USA.33_1	2030	8.68226
CESM2-LE	ssp370	r18i1p1f1	USA.33_1	2031	6.27503
CESM2-LE	ssp370	r18i1p1f1	USA.33_1	2032	5.48101
CESM2-LE	ssp370	r18i1p1f1	USA.33_1	2033	5.83462
CESM2-LE	ssp370	r18i1p1f1	USA.33_1	2034	13.8571
CESM2-LE	ssp370	r18i1p1f1	USA.33_1	2035	36.8974
CESM2-LE	ssp370	r18i1p1f1	USA.33_1	2036	74.1021
CESM2-LE	ssp370	r18i1p1f1	USA.33_1	2037	16.4884
CESM2-LE	ssp370	r18i1p1f1	USA.33_1	2038	12.2436
CESM2-LE	ssp370	r18i1p1f1	USA.33_1	2039	5.69408
CESM2-LE	ssp370	r18i1p1f1	USA.33_1	2040	14.5266
CESM2-LE	ssp370	r18i1p1f1	USA.33_1	2041	11.3886
CESM2-LE	ssp370	r18i1p1f1	USA.33_1	2042	33.4565
CESM2-LE	ssp370	r18i1p1f1	USA.33_1	2043	16.8695
CESM2-LE	ssp370	r18i1p1f1	USA.33_1	2044	142.226
CESM2-LE	ssp370	r18i1p1f1	USA.33_1	2045	1.54506
CESM2-LE	ssp370	r18i1p1f1	USA.33_1	2046	9.5072
CESM2-LE	ssp370	r18i1p1f1	USA.33_1	2047	29.5182
CESM2-LE	ssp370	r18i1p1f1	USA.33_1	2048	40.727
CESM2-LE	ssp370	r18i1p1f1	USA.33_1	2049	7.98018
CESM2-LE	ssp370	r18i1p1f1	USA.33_1	2050	11.3659
CESM2-LE	ssp370	r18i1p1f1	USA.33_1	2051	26.8152
CESM2-LE	ssp370	r18i1p1f1	USA.33_1	2052	42.1113
CESM2-LE	ssp370	r18i1p1f1	USA.33_1	2053	1.47165
CESM2-LE	ssp370	r18i1p1f1	USA.33_1	2054	12.1204
CESM2-LE	ssp370	r18i1p1f1	USA.33_1	2055	44.3543
CESM2-LE	ssp370	r18i1p1f1	USA.33_1	2056	25.9728
CESM2-LE	ssp370	r18i1p1f1	USA.33_1	2057	34.8198
CESM2-LE	ssp370	r18i1p1f1	USA.33_1	2058	9.59823
CESM2-LE	ssp370	r18i1p1f1	USA.33_1	2059	17.8843
CESM2-LE	ssp370	r18i1p1f1	USA.33_1	2060	48.5638
CESM2-LE	ssp370	r18i1p1f1	USA.33_1	2061	26.5158
CESM2-LE	ssp370	r18i1p1f1	USA.33_1	2062	111.418
CESM2-LE	ssp370	r18i1p1f1	USA.33_1	2063	31.6657
CESM2-LE	ssp370	r18i1p1f1	USA.33_1	2064	17.7301
CESM2-LE	ssp370	r18i1p1f1	USA.33_1	2065	33.6499
CESM2-LE	ssp370	r18i1p1f1	USA.33_1	2066	76.9726
CESM2-LE	ssp370	r18i1p1f1	USA.33_1	2067	12.4085
CESM2-LE	ssp370	r18i1p1f1	USA.33_1	2068	19.4185
CESM2-LE	ssp370	r18i1p1f1	USA.33_1	2069	100.95
CESM2-LE	ssp370	r18i1p1f1	USA.33_1	2070	18.2647
CESM2-LE	ssp370	r18i1p1f1	USA.33_1	2071	92.9794
CESM2-LE	ssp370	r18i1p1f1	USA.33_1	2072	23.7679
CESM2-LE	ssp370	r18i1p1f1	USA.33_1	2073	96.7198
CESM2-LE	ssp370	r18i1p1f1	USA.33_1	2074	23.6093
CESM2-LE	ssp370	r18i1p1f1	USA.33_1	2075	16.137
CESM2-LE	ssp370	r18i1p1f1	USA.33_1	2076	52.6697
CESM2-LE	ssp370	r18i1p1f1	USA.33_1	2077	111.142
CESM2-LE	ssp370	r18i1p1f1	USA.33_1	2078	71.8937
CESM2-LE	ssp370	r18i1p1f1	USA.33_1	2079	74.6566
CESM2-LE	ssp370	r18i1p1f1	USA.33_1	2080	12.8979
CESM2-LE	ssp370	r18i1p1f1	USA.33_1	2081	55.5337
CESM2-LE	ssp370	r18i1p1f1	USA.33_1	2082	45.5046
CESM2-LE	ssp370	r18i1p1f1	USA.33_1	2083	101.16
CESM2-LE	ssp370	r18i1p1f1	USA.33_1	2084	39.9672
CESM2-LE	ssp370	r18i1p1f1	USA.33_1	2085	6.92134
CESM2-LE	ssp370	r18i1p1f1	USA.33_1	2086	55.6695
CESM2-LE	ssp370	r18i1p1f1	USA.33_1	2087	38.4542
CESM2-LE	ssp370	r18i1p1f1	USA.33_1	2088	63.1864
CESM2-LE	ssp370	r18i1p1f1	USA.33_1	2089	92.7307
CESM2-LE	ssp370	r18i1p1f1	USA.33_1	2090	29.8382
CESM2-LE	ssp370	r18i1p1f1	USA.33_1	2091	33.6145
CESM2-LE	ssp370	r18i1p1f1	USA.33_1	2092	16.8289
CESM2-LE	ssp370	r18i1p1f1	USA.33_1	2093	26.1865
CESM2-LE	ssp370	r18i1p1f1	USA.33_1	2094	86.6708
CESM2-LE	ssp370	r18i1p1f1	USA.33_1	2095	13.9889
CESM2-LE	ssp370	r18i1p1f1	USA.33_1	2096	44.3627
CESM2-LE	ssp370	r18i1p1f1	USA.33_1	2097	160.059
CESM2-LE	ssp370	r18i1p1f1	USA.33_1	2098	31.8486
CESM2-LE	ssp370	r18i1p1f1	USA.33_1	2099	17.2898
CESM2-LE	ssp370	r18i1p1f1	USA.33_1	2100	51.6682
CESM2-LE	ssp370	r19i1p1f1	USA.33_1	1990	62.987
CESM2-LE	ssp370	r19i1p1f1	USA.33_1	1991	2.96748
CESM2-LE	ssp370	r19i1p1f1	USA.33_1	1992	3.33634
CESM2-LE	ssp370	r19i1p1f1	USA.33_1	1993	2.96748
CESM2-LE	ssp370	r19i1p1f1	USA.33_1	1994	12.6067
CESM2-LE	ssp370	r19i1p1f1	USA.33_1	1995	23.1241
CESM2-LE	ssp370	r19i1p1f1	USA.33_1	1996	2.96748
CESM2-LE	ssp370	r19i1p1f1	USA.33_1	1997	77.2903
CESM2-LE	ssp370	r19i1p1f1	USA.33_1	1998	8.38877
CESM2-LE	ssp370	r19i1p1f1	USA.33_1	1999	52.8823
CESM2-LE	ssp370	r19i1p1f1	USA.33_1	2000	26.5091
CESM2-LE	ssp370	r19i1p1f1	USA.33_1	2001	9.12095
CESM2-LE	ssp370	r19i1p1f1	USA.33_1	2002	99.5107
CESM2-LE	ssp370	r19i1p1f1	USA.33_1	2003	10.3627
CESM2-LE	ssp370	r19i1p1f1	USA.33_1	2004	51.7186
CESM2-LE	ssp370	r19i1p1f1	USA.33_1	2005	23.5069
CESM2-LE	ssp370	r19i1p1f1	USA.33_1	2006	7.86446
CESM2-LE	ssp370	r19i1p1f1	USA.33_1	2007	14.1028
CESM2-LE	ssp370	r19i1p1f1	USA.33_1	2008	15.1458
CESM2-LE	ssp370	r19i1p1f1	USA.33_1	2009	2.96748
CESM2-LE	ssp370	r19i1p1f1	USA.33_1	2010	12.283
CESM2-LE	ssp370	r19i1p1f1	USA.33_1	2011	48.8322
CESM2-LE	ssp370	r19i1p1f1	USA.33_1	2012	43.9787
CESM2-LE	ssp370	r19i1p1f1	USA.33_1	2013	61.3755
CESM2-LE	ssp370	r19i1p1f1	USA.33_1	2014	109.858
CESM2-LE	ssp370	r19i1p1f1	USA.33_1	2015	3.058
CESM2-LE	ssp370	r19i1p1f1	USA.33_1	2016	52.1091
CESM2-LE	ssp370	r19i1p1f1	USA.33_1	2017	93.6683
CESM2-LE	ssp370	r19i1p1f1	USA.33_1	2018	10.3807
CESM2-LE	ssp370	r19i1p1f1	USA.33_1	2019	5.0291
CESM2-LE	ssp370	r19i1p1f1	USA.33_1	2020	34.4813
CESM2-LE	ssp370	r19i1p1f1	USA.33_1	2021	57.0646
CESM2-LE	ssp370	r19i1p1f1	USA.33_1	2022	21.7419
CESM2-LE	ssp370	r19i1p1f1	USA.33_1	2023	41.2648
CESM2-LE	ssp370	r19i1p1f1	USA.33_1	2024	36.0825
CESM2-LE	ssp370	r19i1p1f1	USA.33_1	2025	29.9701
CESM2-LE	ssp370	r19i1p1f1	USA.33_1	2026	7.91816
CESM2-LE	ssp370	r19i1p1f1	USA.33_1	2027	20.4705
CESM2-LE	ssp370	r19i1p1f1	USA.33_1	2028	10.2169
CESM2-LE	ssp370	r19i1p1f1	USA.33_1	2029	51.6925
CESM2-LE	ssp370	r19i1p1f1	USA.33_1	2030	2.96853
CESM2-LE	ssp370	r19i1p1f1	USA.33_1	2031	20.6433
CESM2-LE	ssp370	r19i1p1f1	USA.33_1	2032	42.4693
CESM2-LE	ssp370	r19i1p1f1	USA.33_1	2033	15.9305
CESM2-LE	ssp370	r19i1p1f1	USA.33_1	2034	76.6894
CESM2-LE	ssp370	r19i1p1f1	USA.33_1	2035	40.1493
CESM2-LE	ssp370	r19i1p1f1	USA.33_1	2036	49.8535
CESM2-LE	ssp370	r19i1p1f1	USA.33_1	2037	8.78115
CESM2-LE	ssp370	r19i1p1f1	USA.33_1	2038	15.6157
CESM2-LE	ssp370	r19i1p1f1	USA.33_1	2039	2.96748
CESM2-LE	ssp370	r19i1p1f1	USA.33_1	2040	76.2794
CESM2-LE	ssp370	r19i1p1f1	USA.33_1	2041	23.901
CESM2-LE	ssp370	r19i1p1f1	USA.33_1	2042	37.3973
CESM2-LE	ssp370	r19i1p1f1	USA.33_1	2043	8.68669
CESM2-LE	ssp370	r19i1p1f1	USA.33_1	2044	3.1566
CESM2-LE	ssp370	r19i1p1f1	USA.33_1	2045	47.5274
CESM2-LE	ssp370	r19i1p1f1	USA.33_1	2046	2.96748
CESM2-LE	ssp370	r19i1p1f1	USA.33_1	2047	15.8993
CESM2-LE	ssp370	r19i1p1f1	USA.33_1	2048	40.4648
CESM2-LE	ssp370	r19i1p1f1	USA.33_1	2049	3.06144
CESM2-LE	ssp370	r19i1p1f1	USA.33_1	2050	62.2569
CESM2-LE	ssp370	r19i1p1f1	USA.33_1	2051	6.98871
CESM2-LE	ssp370	r19i1p1f1	USA.33_1	2052	65.6009
CESM2-LE	ssp370	r19i1p1f1	USA.33_1	2053	70.1419
CESM2-LE	ssp370	r19i1p1f1	USA.33_1	2054	6.76121
CESM2-LE	ssp370	r19i1p1f1	USA.33_1	2055	105.802
CESM2-LE	ssp370	r19i1p1f1	USA.33_1	2056	6.99893
CESM2-LE	ssp370	r19i1p1f1	USA.33_1	2057	56.4073
CESM2-LE	ssp370	r19i1p1f1	USA.33_1	2058	97.1696
CESM2-LE	ssp370	r19i1p1f1	USA.33_1	2059	57.3048
CESM2-LE	ssp370	r19i1p1f1	USA.33_1	2060	54.7063
CESM2-LE	ssp370	r19i1p1f1	USA.33_1	2061	4.02906
CESM2-LE	ssp370	r19i1p1f1	USA.33_1	2062	27.0006
CESM2-LE	ssp370	r19i1p1f1	USA.33_1	2063	63.0082
CESM2-LE	ssp370	r19i1p1f1	USA.33_1	2064	16.5294
CESM2-LE	ssp370	r19i1p1f1	USA.33_1	2065	11.7212
CESM2-LE	ssp370	r19i1p1f1	USA.33_1	2066	100.95
CESM2-LE	ssp370	r19i1p1f1	USA.33_1	2067	9.12371
CESM2-LE	ssp370	r19i1p1f1	USA.33_1	2068	25.753
CESM2-LE	ssp370	r19i1p1f1	USA.33_1	2069	79.0459
CESM2-LE	ssp370	r19i1p1f1	USA.33_1	2070	41.4643
CESM2-LE	ssp370	r19i1p1f1	USA.33_1	2071	3.50004
CESM2-LE	ssp370	r19i1p1f1	USA.33_1	2072	39.5355
CESM2-LE	ssp370	r19i1p1f1	USA.33_1	2073	98.2772
CESM2-LE	ssp370	r19i1p1f1	USA.33_1	2074	37.2161
CESM2-LE	ssp370	r19i1p1f1	USA.33_1	2075	11.265
CESM2-LE	ssp370	r19i1p1f1	USA.33_1	2076	13.5081
CESM2-LE	ssp370	r19i1p1f1	USA.33_1	2077	52.461
CESM2-LE	ssp370	r19i1p1f1	USA.33_1	2078	11.0863
CESM2-LE	ssp370	r19i1p1f1	USA.33_1	2079	6.60663
CESM2-LE	ssp370	r19i1p1f1	USA.33_1	2080	15.5122
CESM2-LE	ssp370	r19i1p1f1	USA.33_1	2081	34.9145
CESM2-LE	ssp370	r19i1p1f1	USA.33_1	2082	6.98393
CESM2-LE	ssp370	r19i1p1f1	USA.33_1	2083	38.0343
CESM2-LE	ssp370	r19i1p1f1	USA.33_1	2084	16.1593
CESM2-LE	ssp370	r19i1p1f1	USA.33_1	2085	45.1785
CESM2-LE	ssp370	r19i1p1f1	USA.33_1	2086	12.9637
CESM2-LE	ssp370	r19i1p1f1	USA.33_1	2087	21.9954
CESM2-LE	ssp370	r19i1p1f1	USA.33_1	2088	96.2607
CESM2-LE	ssp370	r19i1p1f1	USA.33_1	2089	79.9221
CESM2-LE	ssp370	r19i1p1f1	USA.33_1	2090	40.8566
CESM2-LE	ssp370	r19i1p1f1	USA.33_1	2091	56.6538
CESM2-LE	ssp370	r19i1p1f1	USA.33_1	2092	53.454
CESM2-LE	ssp370	r19i1p1f1	USA.33_1	2093	179.359
CESM2-LE	ssp370	r19i1p1f1	USA.33_1	2094	5.16606
CESM2-LE	ssp370	r19i1p1f1	USA.33_1	2095	44.3974
CESM2-LE	ssp370	r19i1p1f1	USA.33_1	2096	31.0666
CESM2-LE	ssp370	r19i1p1f1	USA.33_1	2097	144.839
CESM2-LE	ssp370	r19i1p1f1	USA.33_1	2098	15.7206
CESM2-LE	ssp370	r19i1p1f1	USA.33_1	2099	118.545
CESM2-LE	ssp370	r19i1p1f1	USA.33_1	2100	67.2968
CESM2-LE	ssp370	r1i1p1f1	USA.33_1	1990	17.3406
CESM2-LE	ssp370	r1i1p1f1	USA.33_1	1991	2.58218
CESM2-LE	ssp370	r1i1p1f1	USA.33_1	1992	7.50443
CESM2-LE	ssp370	r1i1p1f1	USA.33_1	1993	34.9425
CESM2-LE	ssp370	r1i1p1f1	USA.33_1	1994	28.6067
CESM2-LE	ssp370	r1i1p1f1	USA.33_1	1995	20.2438
CESM2-LE	ssp370	r1i1p1f1	USA.33_1	1996	59.4593
CESM2-LE	ssp370	r1i1p1f1	USA.33_1	1997	54.8076
CESM2-LE	ssp370	r1i1p1f1	USA.33_1	1998	39.474
CESM2-LE	ssp370	r1i1p1f1	USA.33_1	1999	24.4594
CESM2-LE	ssp370	r1i1p1f1	USA.33_1	2000	6.17505
CESM2-LE	ssp370	r1i1p1f1	USA.33_1	2001	34.4992
CESM2-LE	ssp370	r1i1p1f1	USA.33_1	2002	9.91055
CESM2-LE	ssp370	r1i1p1f1	USA.33_1	2003	20.714
CESM2-LE	ssp370	r1i1p1f1	USA.33_1	2004	7.98886
CESM2-LE	ssp370	r1i1p1f1	USA.33_1	2005	16.5075
CESM2-LE	ssp370	r1i1p1f1	USA.33_1	2006	18.3332
CESM2-LE	ssp370	r1i1p1f1	USA.33_1	2007	1.00197
CESM2-LE	ssp370	r1i1p1f1	USA.33_1	2008	28.4069
CESM2-LE	ssp370	r1i1p1f1	USA.33_1	2009	28.5115
CESM2-LE	ssp370	r1i1p1f1	USA.33_1	2010	24.8709
CESM2-LE	ssp370	r1i1p1f1	USA.33_1	2011	13.6756
CESM2-LE	ssp370	r1i1p1f1	USA.33_1	2012	0.780523
CESM2-LE	ssp370	r1i1p1f1	USA.33_1	2013	52.6743
CESM2-LE	ssp370	r1i1p1f1	USA.33_1	2014	45.6033
CESM2-LE	ssp370	r1i1p1f1	USA.33_1	2015	26.3651
CESM2-LE	ssp370	r1i1p1f1	USA.33_1	2016	45.9925
CESM2-LE	ssp370	r1i1p1f1	USA.33_1	2017	13.2807
CESM2-LE	ssp370	r1i1p1f1	USA.33_1	2018	7.45213
CESM2-LE	ssp370	r1i1p1f1	USA.33_1	2019	0.780523
CESM2-LE	ssp370	r1i1p1f1	USA.33_1	2020	34.7825
CESM2-LE	ssp370	r1i1p1f1	USA.33_1	2021	66.9673
CESM2-LE	ssp370	r1i1p1f1	USA.33_1	2022	61.3163
CESM2-LE	ssp370	r1i1p1f1	USA.33_1	2023	4.08405
CESM2-LE	ssp370	r1i1p1f1	USA.33_1	2024	18.9862
CESM2-LE	ssp370	r1i1p1f1	USA.33_1	2025	18.2152
CESM2-LE	ssp370	r1i1p1f1	USA.33_1	2026	9.73076
CESM2-LE	ssp370	r1i1p1f1	USA.33_1	2027	27.6944
CESM2-LE	ssp370	r1i1p1f1	USA.33_1	2028	16.6462
CESM2-LE	ssp370	r1i1p1f1	USA.33_1	2029	69.2762
CESM2-LE	ssp370	r1i1p1f1	USA.33_1	2030	27.578
CESM2-LE	ssp370	r1i1p1f1	USA.33_1	2031	3.14557
CESM2-LE	ssp370	r1i1p1f1	USA.33_1	2032	24.9175
CESM2-LE	ssp370	r1i1p1f1	USA.33_1	2033	98.7665
CESM2-LE	ssp370	r1i1p1f1	USA.33_1	2034	36.5662
CESM2-LE	ssp370	r1i1p1f1	USA.33_1	2035	75.4153
CESM2-LE	ssp370	r1i1p1f1	USA.33_1	2036	119.162
CESM2-LE	ssp370	r1i1p1f1	USA.33_1	2037	100.008
CESM2-LE	ssp370	r1i1p1f1	USA.33_1	2038	16.1577
CESM2-LE	ssp370	r1i1p1f1	USA.33_1	2039	73.1819
CESM2-LE	ssp370	r1i1p1f1	USA.33_1	2040	49.3586
CESM2-LE	ssp370	r1i1p1f1	USA.33_1	2041	47.9476
CESM2-LE	ssp370	r1i1p1f1	USA.33_1	2042	50.8162
CESM2-LE	ssp370	r1i1p1f1	USA.33_1	2043	55.648
CESM2-LE	ssp370	r1i1p1f1	USA.33_1	2044	46.1484
CESM2-LE	ssp370	r1i1p1f1	USA.33_1	2045	52.0906
CESM2-LE	ssp370	r1i1p1f1	USA.33_1	2046	11.682
CESM2-LE	ssp370	r1i1p1f1	USA.33_1	2047	19.1699
CESM2-LE	ssp370	r1i1p1f1	USA.33_1	2048	46.802
CESM2-LE	ssp370	r1i1p1f1	USA.33_1	2049	21.0741
CESM2-LE	ssp370	r1i1p1f1	USA.33_1	2050	40.8399
CESM2-LE	ssp370	r1i1p1f1	USA.33_1	2051	48.2264
CESM2-LE	ssp370	r1i1p1f1	USA.33_1	2052	18.3936
CESM2-LE	ssp370	r1i1p1f1	USA.33_1	2053	23.5854
CESM2-LE	ssp370	r1i1p1f1	USA.33_1	2054	15.2099
CESM2-LE	ssp370	r1i1p1f1	USA.33_1	2055	28.4909
CESM2-LE	ssp370	r1i1p1f1	USA.33_1	2056	1.80315
CESM2-LE	ssp370	r1i1p1f1	USA.33_1	2057	6.46074
CESM2-LE	ssp370	r1i1p1f1	USA.33_1	2058	3.30116
CESM2-LE	ssp370	r1i1p1f1	USA.33_1	2059	8.85116
CESM2-LE	ssp370	r1i1p1f1	USA.33_1	2060	25.1427
CESM2-LE	ssp370	r1i1p1f1	USA.33_1	2061	6.86229
CESM2-LE	ssp370	r1i1p1f1	USA.33_1	2062	45.8409
CESM2-LE	ssp370	r1i1p1f1	USA.33_1	2063	30.744
CESM2-LE	ssp370	r1i1p1f1	USA.33_1	2064	54.1955
CESM2-LE	ssp370	r1i1p1f1	USA.33_1	2065	0.86978
CESM2-LE	ssp370	r1i1p1f1	USA.33_1	2066	27.952
CESM2-LE	ssp370	r1i1p1f1	USA.33_1	2067	27.1435
CESM2-LE	ssp370	r1i1p1f1	USA.33_1	2068	60.2845
CESM2-LE	ssp370	r1i1p1f1	USA.33_1	2069	83.3053
CESM2-LE	ssp370	r1i1p1f1	USA.33_1	2070	65.128
CESM2-LE	ssp370	r1i1p1f1	USA.33_1	2071	20.5789
CESM2-LE	ssp370	r1i1p1f1	USA.33_1	2072	17.3083
CESM2-LE	ssp370	r1i1p1f1	USA.33_1	2073	38.1287
CESM2-LE	ssp370	r1i1p1f1	USA.33_1	2074	14.0749
CESM2-LE	ssp370	r1i1p1f1	USA.33_1	2075	27.7741
CESM2-LE	ssp370	r1i1p1f1	USA.33_1	2076	98.7346
CESM2-LE	ssp370	r1i1p1f1	USA.33_1	2077	131.994
CESM2-LE	ssp370	r1i1p1f1	USA.33_1	2078	33.8352
CESM2-LE	ssp370	r1i1p1f1	USA.33_1	2079	24.6087
CESM2-LE	ssp370	r1i1p1f1	USA.33_1	2080	31.7212
CESM2-LE	ssp370	r1i1p1f1	USA.33_1	2081	114.449
CESM2-LE	ssp370	r1i1p1f1	USA.33_1	2082	60.1934
CESM2-LE	ssp370	r1i1p1f1	USA.33_1	2083	155.81
CESM2-LE	ssp370	r1i1p1f1	USA.33_1	2084	28.1559
CESM2-LE	ssp370	r1i1p1f1	USA.33_1	2085	131.975
CESM2-LE	ssp370	r1i1p1f1	USA.33_1	2086	20.1491
CESM2-LE	ssp370	r1i1p1f1	USA.33_1	2087	110.392
CESM2-LE	ssp370	r1i1p1f1	USA.33_1	2088	35.4674
CESM2-LE	ssp370	r1i1p1f1	USA.33_1	2089	63.4208
CESM2-LE	ssp370	r1i1p1f1	USA.33_1	2090	54.5246
CESM2-LE	ssp370	r1i1p1f1	USA.33_1	2091	38.0578
CESM2-LE	ssp370	r1i1p1f1	USA.33_1	2092	12.5713
CESM2-LE	ssp370	r1i1p1f1	USA.33_1	2093	106.804
CESM2-LE	ssp370	r1i1p1f1	USA.33_1	2094	13.8667
CESM2-LE	ssp370	r1i1p1f1	USA.33_1	2095	40.0815
CESM2-LE	ssp370	r1i1p1f1	USA.33_1	2096	141.777
CESM2-LE	ssp370	r1i1p1f1	USA.33_1	2097	263.48
CESM2-LE	ssp370	r1i1p1f1	USA.33_1	2098	81.337
CESM2-LE	ssp370	r1i1p1f1	USA.33_1	2099	219.114
CESM2-LE	ssp370	r1i1p1f1	USA.33_1	2100	46.6123
CESM2-LE	ssp370	r20i1p1f1	USA.33_1	1990	16.6524
CESM2-LE	ssp370	r20i1p1f1	USA.33_1	1991	32.0187
CESM2-LE	ssp370	r20i1p1f1	USA.33_1	1992	24.2623
CESM2-LE	ssp370	r20i1p1f1	USA.33_1	1993	19.2811
CESM2-LE	ssp370	r20i1p1f1	USA.33_1	1994	5.36519
CESM2-LE	ssp370	r20i1p1f1	USA.33_1	1995	15.7545
CESM2-LE	ssp370	r20i1p1f1	USA.33_1	1996	62.655
CESM2-LE	ssp370	r20i1p1f1	USA.33_1	1997	19.7732
CESM2-LE	ssp370	r20i1p1f1	USA.33_1	1998	3.28228
CESM2-LE	ssp370	r20i1p1f1	USA.33_1	1999	98.4596
CESM2-LE	ssp370	r20i1p1f1	USA.33_1	2000	9.50484
CESM2-LE	ssp370	r20i1p1f1	USA.33_1	2001	17.6764
CESM2-LE	ssp370	r20i1p1f1	USA.33_1	2002	6.66268
CESM2-LE	ssp370	r20i1p1f1	USA.33_1	2003	2.73844
CESM2-LE	ssp370	r20i1p1f1	USA.33_1	2004	23.8291
CESM2-LE	ssp370	r20i1p1f1	USA.33_1	2005	14.5424
CESM2-LE	ssp370	r20i1p1f1	USA.33_1	2006	43.1272
CESM2-LE	ssp370	r20i1p1f1	USA.33_1	2007	7.39035
CESM2-LE	ssp370	r20i1p1f1	USA.33_1	2008	19.2629
CESM2-LE	ssp370	r20i1p1f1	USA.33_1	2009	9.67262
CESM2-LE	ssp370	r20i1p1f1	USA.33_1	2010	11.191
CESM2-LE	ssp370	r20i1p1f1	USA.33_1	2011	5.11732
CESM2-LE	ssp370	r20i1p1f1	USA.33_1	2012	0.704013
CESM2-LE	ssp370	r20i1p1f1	USA.33_1	2013	66.488
CESM2-LE	ssp370	r20i1p1f1	USA.33_1	2014	12.5056
CESM2-LE	ssp370	r20i1p1f1	USA.33_1	2015	4.73701
CESM2-LE	ssp370	r20i1p1f1	USA.33_1	2016	24.9995
CESM2-LE	ssp370	r20i1p1f1	USA.33_1	2017	23.2108
CESM2-LE	ssp370	r20i1p1f1	USA.33_1	2018	43.4544
CESM2-LE	ssp370	r20i1p1f1	USA.33_1	2019	76.723
CESM2-LE	ssp370	r20i1p1f1	USA.33_1	2020	15.8906
CESM2-LE	ssp370	r20i1p1f1	USA.33_1	2021	32.4294
CESM2-LE	ssp370	r20i1p1f1	USA.33_1	2022	21.1222
CESM2-LE	ssp370	r20i1p1f1	USA.33_1	2023	18.4657
CESM2-LE	ssp370	r20i1p1f1	USA.33_1	2024	5.93061
CESM2-LE	ssp370	r20i1p1f1	USA.33_1	2025	82.6769
CESM2-LE	ssp370	r20i1p1f1	USA.33_1	2026	43.8179
CESM2-LE	ssp370	r20i1p1f1	USA.33_1	2027	23.3178
CESM2-LE	ssp370	r20i1p1f1	USA.33_1	2028	37.4528
CESM2-LE	ssp370	r20i1p1f1	USA.33_1	2029	13.3382
CESM2-LE	ssp370	r20i1p1f1	USA.33_1	2030	1.10771
CESM2-LE	ssp370	r20i1p1f1	USA.33_1	2031	33.8017
CESM2-LE	ssp370	r20i1p1f1	USA.33_1	2032	16.0271
CESM2-LE	ssp370	r20i1p1f1	USA.33_1	2033	69.0048
CESM2-LE	ssp370	r20i1p1f1	USA.33_1	2034	5.5103
CESM2-LE	ssp370	r20i1p1f1	USA.33_1	2035	22.9578
CESM2-LE	ssp370	r20i1p1f1	USA.33_1	2036	9.64864
CESM2-LE	ssp370	r20i1p1f1	USA.33_1	2037	47.954
CESM2-LE	ssp370	r20i1p1f1	USA.33_1	2038	37.4956
CESM2-LE	ssp370	r20i1p1f1	USA.33_1	2039	94.0766
CESM2-LE	ssp370	r20i1p1f1	USA.33_1	2040	7.71923
CESM2-LE	ssp370	r20i1p1f1	USA.33_1	2041	3.09537
CESM2-LE	ssp370	r20i1p1f1	USA.33_1	2042	66.8886
CESM2-LE	ssp370	r20i1p1f1	USA.33_1	2043	37.2459
CESM2-LE	ssp370	r20i1p1f1	USA.33_1	2044	19.3188
CESM2-LE	ssp370	r20i1p1f1	USA.33_1	2045	56.2479
CESM2-LE	ssp370	r20i1p1f1	USA.33_1	2046	16.3574
CESM2-LE	ssp370	r20i1p1f1	USA.33_1	2047	81.5073
CESM2-LE	ssp370	r20i1p1f1	USA.33_1	2048	19.0782
CESM2-LE	ssp370	r20i1p1f1	USA.33_1	2049	15.8662
CESM2-LE	ssp370	r20i1p1f1	USA.33_1	2050	72.8676
CESM2-LE	ssp370	r20i1p1f1	USA.33_1	2051	20.0558
CESM2-LE	ssp370	r20i1p1f1	USA.33_1	2052	80.3282
CESM2-LE	ssp370	r20i1p1f1	USA.33_1	2053	4.66737
CESM2-LE	ssp370	r20i1p1f1	USA.33_1	2054	1.49596
CESM2-LE	ssp370	r20i1p1f1	USA.33_1	2055	33.4509
CESM2-LE	ssp370	r20i1p1f1	USA.33_1	2056	49.2578
CESM2-LE	ssp370	r20i1p1f1	USA.33_1	2057	50.8624
CESM2-LE	ssp370	r20i1p1f1	USA.33_1	2058	64.2617
CESM2-LE	ssp370	r20i1p1f1	USA.33_1	2059	51.5063
CESM2-LE	ssp370	r20i1p1f1	USA.33_1	2060	6.00552
CESM2-LE	ssp370	r20i1p1f1	USA.33_1	2061	16.6867
CESM2-LE	ssp370	r20i1p1f1	USA.33_1	2062	21.0858
CESM2-LE	ssp370	r20i1p1f1	USA.33_1	2063	154.227
CESM2-LE	ssp370	r20i1p1f1	USA.33_1	2064	37.8983
CESM2-LE	ssp370	r20i1p1f1	USA.33_1	2065	44.9044
CESM2-LE	ssp370	r20i1p1f1	USA.33_1	2066	8.59162
CESM2-LE	ssp370	r20i1p1f1	USA.33_1	2067	30.3316
CESM2-LE	ssp370	r20i1p1f1	USA.33_1	2068	41.6601
CESM2-LE	ssp370	r20i1p1f1	USA.33_1	2069	74.1282
CESM2-LE	ssp370	r20i1p1f1	USA.33_1	2070	48.7821
CESM2-LE	ssp370	r20i1p1f1	USA.33_1	2071	17.8268
CESM2-LE	ssp370	r20i1p1f1	USA.33_1	2072	49.5224
CESM2-LE	ssp370	r20i1p1f1	USA.33_1	2073	113.368
CESM2-LE	ssp370	r20i1p1f1	USA.33_1	2074	111.169
CESM2-LE	ssp370	r20i1p1f1	USA.33_1	2075	57.5241
CESM2-LE	ssp370	r20i1p1f1	USA.33_1	2076	39.8405
CESM2-LE	ssp370	r20i1p1f1	USA.33_1	2077	57.1164
CESM2-LE	ssp370	r20i1p1f1	USA.33_1	2078	37.7578
CESM2-LE	ssp370	r20i1p1f1	USA.33_1	2079	40.8189
CESM2-LE	ssp370	r20i1p1f1	USA.33_1	2080	72.3523
CESM2-LE	ssp370	r20i1p1f1	USA.33_1	2081	47.2141
CESM2-LE	ssp370	r20i1p1f1	USA.33_1	2082	52.5754
CESM2-LE	ssp370	r20i1p1f1	USA.33_1	2083	26.7051
CESM2-LE	ssp370	r20i1p1f1	USA.33_1	2084	20.4458
CESM2-LE	ssp370	r20i1p1f1	USA.33_1	2085	35.6984
CESM2-LE	ssp370	r20i1p1f1	USA.33_1	2086	16.9372
CESM2-LE	ssp370	r20i1p1f1	USA.33_1	2087	47.3126
CESM2-LE	ssp370	r20i1p1f1	USA.33_1	2088	37.6918
CESM2-LE	ssp370	r20i1p1f1	USA.33_1	2089	72.7814
CESM2-LE	ssp370	r20i1p1f1	USA.33_1	2090	108.587
CESM2-LE	ssp370	r20i1p1f1	USA.33_1	2091	107.248
CESM2-LE	ssp370	r20i1p1f1	USA.33_1	2092	35.7001
CESM2-LE	ssp370	r20i1p1f1	USA.33_1	2093	92.6959
CESM2-LE	ssp370	r20i1p1f1	USA.33_1	2094	45.7521
CESM2-LE	ssp370	r20i1p1f1	USA.33_1	2095	22.3797
CESM2-LE	ssp370	r20i1p1f1	USA.33_1	2096	52.501
CESM2-LE	ssp370	r20i1p1f1	USA.33_1	2097	13.9753
CESM2-LE	ssp370	r20i1p1f1	USA.33_1	2098	146.218
CESM2-LE	ssp370	r20i1p1f1	USA.33_1	2099	172.325
CESM2-LE	ssp370	r20i1p1f1	USA.33_1	2100	27.8367
CESM2-LE	ssp370	r21i1p1f1	USA.33_1	1990	49.9459
CESM2-LE	ssp370	r21i1p1f1	USA.33_1	1991	28.2263
CESM2-LE	ssp370	r21i1p1f1	USA.33_1	1992	8.64077
CESM2-LE	ssp370	r21i1p1f1	USA.33_1	1993	40.0862
CESM2-LE	ssp370	r21i1p1f1	USA.33_1	1994	17.5061
CESM2-LE	ssp370	r21i1p1f1	USA.33_1	1995	5.1734
CESM2-LE	ssp370	r21i1p1f1	USA.33_1	1996	25.2311
CESM2-LE	ssp370	r21i1p1f1	USA.33_1	1997	30.5937
CESM2-LE	ssp370	r21i1p1f1	USA.33_1	1998	39.1574
CESM2-LE	ssp370	r21i1p1f1	USA.33_1	1999	9.76197
CESM2-LE	ssp370	r21i1p1f1	USA.33_1	2000	20.8749
CESM2-LE	ssp370	r21i1p1f1	USA.33_1	2001	48.6675
CESM2-LE	ssp370	r21i1p1f1	USA.33_1	2002	8.03793
CESM2-LE	ssp370	r21i1p1f1	USA.33_1	2003	1.35731
CESM2-LE	ssp370	r21i1p1f1	USA.33_1	2004	8.79313
CESM2-LE	ssp370	r21i1p1f1	USA.33_1	2005	15.0174
CESM2-LE	ssp370	r21i1p1f1	USA.33_1	2006	47.9713
CESM2-LE	ssp370	r21i1p1f1	USA.33_1	2007	24.9071
CESM2-LE	ssp370	r21i1p1f1	USA.33_1	2008	27.7559
CESM2-LE	ssp370	r21i1p1f1	USA.33_1	2009	42.48
CESM2-LE	ssp370	r21i1p1f1	USA.33_1	2010	2.46934
CESM2-LE	ssp370	r21i1p1f1	USA.33_1	2011	18.381
CESM2-LE	ssp370	r21i1p1f1	USA.33_1	2012	95.9973
CESM2-LE	ssp370	r21i1p1f1	USA.33_1	2013	64.3655
CESM2-LE	ssp370	r21i1p1f1	USA.33_1	2014	8.78867
CESM2-LE	ssp370	r21i1p1f1	USA.33_1	2015	1.48963
CESM2-LE	ssp370	r21i1p1f1	USA.33_1	2016	40.9275
CESM2-LE	ssp370	r21i1p1f1	USA.33_1	2017	75.1935
CESM2-LE	ssp370	r21i1p1f1	USA.33_1	2018	9.67339
CESM2-LE	ssp370	r21i1p1f1	USA.33_1	2019	36.0999
CESM2-LE	ssp370	r21i1p1f1	USA.33_1	2020	47.673
CESM2-LE	ssp370	r21i1p1f1	USA.33_1	2021	12.1557
CESM2-LE	ssp370	r21i1p1f1	USA.33_1	2022	25.5874
CESM2-LE	ssp370	r21i1p1f1	USA.33_1	2023	10.1574
CESM2-LE	ssp370	r21i1p1f1	USA.33_1	2024	1.35731
CESM2-LE	ssp370	r21i1p1f1	USA.33_1	2025	11.846
CESM2-LE	ssp370	r21i1p1f1	USA.33_1	2026	34.0535
CESM2-LE	ssp370	r21i1p1f1	USA.33_1	2027	37.6281
CESM2-LE	ssp370	r21i1p1f1	USA.33_1	2028	76.5673
CESM2-LE	ssp370	r21i1p1f1	USA.33_1	2029	12.9546
CESM2-LE	ssp370	r21i1p1f1	USA.33_1	2030	8.41268
CESM2-LE	ssp370	r21i1p1f1	USA.33_1	2031	8.94649
CESM2-LE	ssp370	r21i1p1f1	USA.33_1	2032	20.6808
CESM2-LE	ssp370	r21i1p1f1	USA.33_1	2033	72.3286
CESM2-LE	ssp370	r21i1p1f1	USA.33_1	2034	11.6444
CESM2-LE	ssp370	r21i1p1f1	USA.33_1	2035	18.4228
CESM2-LE	ssp370	r21i1p1f1	USA.33_1	2036	18.3848
CESM2-LE	ssp370	r21i1p1f1	USA.33_1	2037	9.88257
CESM2-LE	ssp370	r21i1p1f1	USA.33_1	2038	140.708
CESM2-LE	ssp370	r21i1p1f1	USA.33_1	2039	43.6159
CESM2-LE	ssp370	r21i1p1f1	USA.33_1	2040	10.487
CESM2-LE	ssp370	r21i1p1f1	USA.33_1	2041	36.961
CESM2-LE	ssp370	r21i1p1f1	USA.33_1	2042	31.8154
CESM2-LE	ssp370	r21i1p1f1	USA.33_1	2043	23.9876
CESM2-LE	ssp370	r21i1p1f1	USA.33_1	2044	3.49103
CESM2-LE	ssp370	r21i1p1f1	USA.33_1	2045	26.5405
CESM2-LE	ssp370	r21i1p1f1	USA.33_1	2046	25.5708
CESM2-LE	ssp370	r21i1p1f1	USA.33_1	2047	24.6029
CESM2-LE	ssp370	r21i1p1f1	USA.33_1	2048	23.5542
CESM2-LE	ssp370	r21i1p1f1	USA.33_1	2049	16.9169
CESM2-LE	ssp370	r21i1p1f1	USA.33_1	2050	47.002
CESM2-LE	ssp370	r21i1p1f1	USA.33_1	2051	57.2578
CESM2-LE	ssp370	r21i1p1f1	USA.33_1	2052	15.7467
CESM2-LE	ssp370	r21i1p1f1	USA.33_1	2053	10.4804
CESM2-LE	ssp370	r21i1p1f1	USA.33_1	2054	8.79791
CESM2-LE	ssp370	r21i1p1f1	USA.33_1	2055	146.103
CESM2-LE	ssp370	r21i1p1f1	USA.33_1	2056	86.6293
CESM2-LE	ssp370	r21i1p1f1	USA.33_1	2057	53.2338
CESM2-LE	ssp370	r21i1p1f1	USA.33_1	2058	24.2819
CESM2-LE	ssp370	r21i1p1f1	USA.33_1	2059	30.3753
CESM2-LE	ssp370	r21i1p1f1	USA.33_1	2060	108.088
CESM2-LE	ssp370	r21i1p1f1	USA.33_1	2061	122.136
CESM2-LE	ssp370	r21i1p1f1	USA.33_1	2062	46.7785
CESM2-LE	ssp370	r21i1p1f1	USA.33_1	2063	12.5982
CESM2-LE	ssp370	r21i1p1f1	USA.33_1	2064	19.7304
CESM2-LE	ssp370	r21i1p1f1	USA.33_1	2065	48.9408
CESM2-LE	ssp370	r21i1p1f1	USA.33_1	2066	51.5038
CESM2-LE	ssp370	r21i1p1f1	USA.33_1	2067	87.1518
CESM2-LE	ssp370	r21i1p1f1	USA.33_1	2068	36.6275
CESM2-LE	ssp370	r21i1p1f1	USA.33_1	2069	41.3164
CESM2-LE	ssp370	r21i1p1f1	USA.33_1	2070	89.1657
CESM2-LE	ssp370	r21i1p1f1	USA.33_1	2071	49.7273
CESM2-LE	ssp370	r21i1p1f1	USA.33_1	2072	15.3813
CESM2-LE	ssp370	r21i1p1f1	USA.33_1	2073	6.32897
CESM2-LE	ssp370	r21i1p1f1	USA.33_1	2074	47.8383
CESM2-LE	ssp370	r21i1p1f1	USA.33_1	2075	47.7056
CESM2-LE	ssp370	r21i1p1f1	USA.33_1	2076	114.817
CESM2-LE	ssp370	r21i1p1f1	USA.33_1	2077	101.429
CESM2-LE	ssp370	r21i1p1f1	USA.33_1	2078	56.3912
CESM2-LE	ssp370	r21i1p1f1	USA.33_1	2079	21.5491
CESM2-LE	ssp370	r21i1p1f1	USA.33_1	2080	75.6295
CESM2-LE	ssp370	r21i1p1f1	USA.33_1	2081	98.9943
CESM2-LE	ssp370	r21i1p1f1	USA.33_1	2082	1.35881
CESM2-LE	ssp370	r21i1p1f1	USA.33_1	2083	91.1528
CESM2-LE	ssp370	r21i1p1f1	USA.33_1	2084	82.004
CESM2-LE	ssp370	r21i1p1f1	USA.33_1	2085	77.0954
CESM2-LE	ssp370	r21i1p1f1	USA.33_1	2086	5.50496
CESM2-LE	ssp370	r21i1p1f1	USA.33_1	2087	122.155
CESM2-LE	ssp370	r21i1p1f1	USA.33_1	2088	70.1238
CESM2-LE	ssp370	r21i1p1f1	USA.33_1	2089	55.9262
CESM2-LE	ssp370	r21i1p1f1	USA.33_1	2090	129.942
CESM2-LE	ssp370	r21i1p1f1	USA.33_1	2091	42.883
CESM2-LE	ssp370	r21i1p1f1	USA.33_1	2092	14.6054
CESM2-LE	ssp370	r21i1p1f1	USA.33_1	2093	59.927
CESM2-LE	ssp370	r21i1p1f1	USA.33_1	2094	50.689
CESM2-LE	ssp370	r21i1p1f1	USA.33_1	2095	22.0459
CESM2-LE	ssp370	r21i1p1f1	USA.33_1	2096	88.2691
CESM2-LE	ssp370	r21i1p1f1	USA.33_1	2097	14.9546
CESM2-LE	ssp370	r21i1p1f1	USA.33_1	2098	62.364
CESM2-LE	ssp370	r21i1p1f1	USA.33_1	2099	135.704
CESM2-LE	ssp370	r21i1p1f1	USA.33_1	2100	85.7539
CESM2-LE	ssp370	r22i1p1f1	USA.33_1	1990	43.0213
CESM2-LE	ssp370	r22i1p1f1	USA.33_1	1991	7.94158
[truncated: 15,253 more rows]

## Sheet: source_data_figure1b
Figure 1b
Period	CMIP6 model	Scenario	Ensemble member	Subnational region (GID_1)	Year	Extreme precipitation (mm)	Dose-response value (%GDP)	Dose-response value (%GDP) - baseline period average	Extreme precipitation (mm) - baseline period average
Baseline period	ACCESS-CM2	ssp370	r1i1p1f1	USA.33_1	1990	19.3187	-0.00501539	-0.00675159	26.0291
Baseline period	ACCESS-CM2	ssp370	r1i1p1f1	USA.33_1	1991	21.4565	-0.00556883	-0.00675159	26.0291
Baseline period	ACCESS-CM2	ssp370	r1i1p1f1	USA.33_1	1992	12.3536	-0.00321007	-0.00675159	26.0291
Baseline period	ACCESS-CM2	ssp370	r1i1p1f1	USA.33_1	1993	32.0132	-0.00829732	-0.00675159	26.0291
Baseline period	ACCESS-CM2	ssp370	r1i1p1f1	USA.33_1	1994	0.714417	-0.000185921	-0.00675159	26.0291
Baseline period	ACCESS-CM2	ssp370	r1i1p1f1	USA.33_1	1995	40.5635	-0.0105017	-0.00675159	26.0291
Baseline period	ACCESS-CM2	ssp370	r1i1p1f1	USA.33_1	1996	24.0914	-0.00625055	-0.00675159	26.0291
Baseline period	ACCESS-CM2	ssp370	r1i1p1f1	USA.33_1	1997	6.10588	-0.00158789	-0.00675159	26.0291
Baseline period	ACCESS-CM2	ssp370	r1i1p1f1	USA.33_1	1998	42.8146	-0.0110813	-0.00675159	26.0291
Baseline period	ACCESS-CM2	ssp370	r1i1p1f1	USA.33_1	1999	4.05986	-0.00105609	-0.00675159	26.0291
Baseline period	ACCESS-CM2	ssp370	r1i1p1f1	USA.33_1	2000	0.677894	-0.000176417	-0.00675159	26.0291
Baseline period	ACCESS-CM2	ssp370	r1i1p1f1	USA.33_1	2001	0.994342	-0.00025876	-0.00675159	26.0291
Baseline period	ACCESS-CM2	ssp370	r1i1p1f1	USA.33_1	2002	44.4683	-0.0115069	-0.00675159	26.0291
Baseline period	ACCESS-CM2	ssp370	r1i1p1f1	USA.33_1	2003	23.47	-0.00608981	-0.00675159	26.0291
Baseline period	ACCESS-CM2	ssp370	r1i1p1f1	USA.33_1	2004	32.9176	-0.00853074	-0.00675159	26.0291
Baseline period	ACCESS-CM2	ssp370	r1i1p1f1	USA.33_1	2005	19.3168	-0.00501488	-0.00675159	26.0291
Baseline period	ACCESS-CM2	ssp370	r1i1p1f1	USA.33_1	2006	6.00584	-0.00156189	-0.00675159	26.0291
Baseline period	ACCESS-CM2	ssp370	r1i1p1f1	USA.33_1	2007	54.7154	-0.0141396	-0.00675159	26.0291
Baseline period	ACCESS-CM2	ssp370	r1i1p1f1	USA.33_1	2008	4.33735	-0.00112823	-0.00675159	26.0291
Baseline period	ACCESS-CM2	ssp370	r1i1p1f1	USA.33_1	2009	44.5526	-0.0115286	-0.00675159	26.0291
Baseline period	ACCESS-CM2	ssp370	r1i1p1f1	USA.33_1	2010	78.2573	-0.0201617	-0.00675159	26.0291
Baseline period	ACCESS-CM2	ssp370	r1i1p1f1	USA.33_1	2011	19.7645	-0.00513082	-0.00675159	26.0291
Baseline period	ACCESS-CM2	ssp370	r1i1p1f1	USA.33_1	2012	19.2965	-0.00500962	-0.00675159	26.0291
Baseline period	ACCESS-CM2	ssp370	r1i1p1f1	USA.33_1	2013	78.0479	-0.0201083	-0.00675159	26.0291
Baseline period	ACCESS-CM2	ssp370	r1i1p1f1	USA.33_1	2014	9.77112	-0.00253986	-0.00675159	26.0291
Baseline period	ACCESS-CM2	ssp370	r1i1p1f1	USA.33_1	2015	23.0375	-0.00597792	-0.00675159	26.0291
Baseline period	ACCESS-CM2	ssp370	r1i1p1f1	USA.33_1	2016	6.75968	-0.00175777	-0.00675159	26.0291
Baseline period	ACCESS-CM2	ssp370	r1i1p1f1	USA.33_1	2017	85.3041	-0.0219571	-0.00675159	26.0291
Baseline period	ACCESS-CM2	ssp370	r1i1p1f1	USA.33_1	2018	0.919719	-0.000239343	-0.00675159	26.0291
Baseline period	ACCESS-CM2	ssp370	r1i1p1f1	USA.33_1	2019	57.5027	-0.0148545	-0.00675159	26.0291
Baseline period	ACCESS-CM2	ssp370	r1i1p1f1	USA.33_1	2020	0.927549	-0.00024138	-0.00675159	26.0291
Baseline period	ACCESS-CM2	ssp370	r1i1p1f1	USA.33_1	2021	30.9959	-0.00803471	-0.00675159	26.0291
Baseline period	ACCESS-CM2	ssp370	r1i1p1f1	USA.33_1	2022	27.306	-0.00708162	-0.00675159	26.0291
Baseline period	ACCESS-CM2	ssp370	r1i1p1f1	USA.33_1	2023	0.677894	-0.000176417	-0.00675159	26.0291
Baseline period	ACCESS-CM2	ssp370	r1i1p1f1	USA.33_1	2024	48.3207	-0.0124975	-0.00675159	26.0291
Baseline period	ACCESS-CM2	ssp370	r1i1p1f1	USA.33_1	2025	45.911	-0.011878	-0.00675159	26.0291
Baseline period	ACCESS-CM2	ssp370	r1i1p1f1	USA.33_1	2026	38.1729	-0.00988592	-0.00675159	26.0291
Baseline period	ACCESS-CM2	ssp370	r1i1p1f1	USA.33_1	2027	34.1065	-0.00883747	-0.00675159	26.0291
Baseline period	ACCESS-CM2	ssp370	r1i1p1f1	USA.33_1	2028	0.677894	-0.000176417	-0.00675159	26.0291
Baseline period	ACCESS-CM2	ssp370	r1i1p1f1	USA.33_1	2029	25.8104	-0.00669506	-0.00675159	26.0291
Baseline period	ACCESS-CM2	ssp370	r1i1p1f1	USA.33_1	2030	0.677894	-0.000176417	-0.00675159	26.0291
+3°C global warming	ACCESS-CM2	ssp370	r1i1p1f1	USA.33_1	2053	77.3104	-0.0199202	NA	NA
+3°C global warming	ACCESS-CM2	ssp370	r1i1p1f1	USA.33_1	2054	17.3976	-0.00451777	NA	NA
+3°C global warming	ACCESS-CM2	ssp370	r1i1p1f1	USA.33_1	2055	56.1729	-0.0145135	NA	NA
+3°C global warming	ACCESS-CM2	ssp370	r1i1p1f1	USA.33_1	2056	65.2953	-0.0168505	NA	NA
+3°C global warming	ACCESS-CM2	ssp370	r1i1p1f1	USA.33_1	2057	66.471	-0.0171514	NA	NA
+3°C global warming	ACCESS-CM2	ssp370	r1i1p1f1	USA.33_1	2058	131.372	-0.0336136	NA	NA
+3°C global warming	ACCESS-CM2	ssp370	r1i1p1f1	USA.33_1	2059	23.5281	-0.00610486	NA	NA
+3°C global warming	ACCESS-CM2	ssp370	r1i1p1f1	USA.33_1	2060	66.6805	-0.0172049	NA	NA
+3°C global warming	ACCESS-CM2	ssp370	r1i1p1f1	USA.33_1	2061	101.045	-0.0259558	NA	NA
+3°C global warming	ACCESS-CM2	ssp370	r1i1p1f1	USA.33_1	2062	66.6157	-0.0171883	NA	NA
+3°C global warming	ACCESS-CM2	ssp370	r1i1p1f1	USA.33_1	2063	28.5356	-0.00739934	NA	NA
+3°C global warming	ACCESS-CM2	ssp370	r1i1p1f1	USA.33_1	2064	41.2049	-0.0106669	NA	NA
+3°C global warming	ACCESS-CM2	ssp370	r1i1p1f1	USA.33_1	2065	60.9593	-0.0157404	NA	NA
+3°C global warming	ACCESS-CM2	ssp370	r1i1p1f1	USA.33_1	2066	15.9052	-0.00413103	NA	NA
+3°C global warming	ACCESS-CM2	ssp370	r1i1p1f1	USA.33_1	2067	152.069	-0.0388053	NA	NA
+3°C global warming	ACCESS-CM2	ssp370	r1i1p1f1	USA.33_1	2068	52.6486	-0.0136092	NA	NA
+3°C global warming	ACCESS-CM2	ssp370	r1i1p1f1	USA.33_1	2069	19.8614	-0.00515591	NA	NA
+3°C global warming	ACCESS-CM2	ssp370	r1i1p1f1	USA.33_1	2070	73.6371	-0.0189827	NA	NA
+3°C global warming	ACCESS-CM2	ssp370	r1i1p1f1	USA.33_1	2071	85.9935	-0.0221326	NA	NA
+3°C global warming	ACCESS-CM2	ssp370	r1i1p1f1	USA.33_1	2072	5.91218	-0.00153756	NA	NA

## Sheet: source_data_figure1c
Figure 1c
	GDP impact for the United States at +3C
CMIP6 model (and respective +3C window)	Median	25th percentile	75th percentile	10th percentile	90th percentile
ACCESS-CM2 (2053-2072)	-0.00473238	-0.00675123	-0.0034974	-0.00886675	-0.00268316
ACCESS-ESM1-5 (2060-2079)	-0.00438115	-0.00710747	-0.00228826	-0.00980848	1.37196e-05
BCC-CSM2-MR (2065-2084)	-0.00353185	-0.00500722	-0.00176257	-0.0063213	-0.000888911
CESM2-LE (varying)	-0.00277982	-0.00477167	-0.00119281	-0.00700522	-8.65812e-05
CESM2-WACCM (2054-2073)	-0.00275573	-0.00475299	-0.00103693	-0.00668179	-0.000111864
CMCC-CM2-SR5 (2054-2073)	-0.0010038	-0.00487994	0.000511311	-0.00820124	0.000984383
CNRM-CM6-1 (2057-2076)	-0.00310596	-0.00464414	-0.00183605	-0.00646702	-0.00099583
CNRM-ESM2-1 (2063-2082)	-0.00285778	-0.00422537	-0.00142996	-0.00661476	-0.000321292
CanESM5 (2034-2053)	-0.00317979	-0.004948	-0.00195321	-0.00741218	-0.00105607
EC-Earth3 (2054-2073)	-0.00343028	-0.0056104	-0.00188156	-0.00775838	-0.000439231
EC-Earth3-AerChem (2057-2076)	-0.00309276	-0.00437302	-0.00186721	-0.00586827	-0.000403264
EC-Earth3-Veg (2048-2067)	-0.00376853	-0.00628122	-0.00186901	-0.00848351	-0.000960406
EC-Earth3-Veg-LR (2057-2076)	-0.0050895	-0.0074027	-0.00252132	-0.00995814	-0.00153678
FGOALS-g3 (2075-2094)	-0.00418556	-0.00587966	-0.00252678	-0.00754936	-0.00158594
GFDL-ESM4 (2074-2093)	-0.00204144	-0.0031221	-0.0012825	-0.00584983	-0.000252436
INM-CM4-8 (2074-2093)	-0.00226769	-0.00346073	-0.00121539	-0.0045365	-0.000119669
INM-CM5-0 (2075-2094)	-0.00232241	-0.00366015	-0.00133598	-0.00540818	-0.000204976
IPSL-CM6A-LR (2046-2065)	-0.0029369	-0.00534479	-0.00154931	-0.00805739	-0.000253546
KACE-1-0-G (2037-2056)	-0.002758	-0.00597491	-0.00156264	-0.00820923	-0.000972684
MIROC-ES2L (2075-2094)	-0.00222936	-0.00350948	-0.000788851	-0.00574045	-0.000368268
MPI-ESM1-2-HR (2072-2091)	-0.00362232	-0.00552431	-0.00113522	-0.00824837	0.00109012
MPI-ESM1-2-LR (varying)	-0.00234791	-0.00426733	-0.000994179	-0.00645417	0.000128873
MRI-ESM2-0 (2064-2083)	-0.00325667	-0.00595497	-0.00166219	-0.00812684	-0.000558739
NorESM2-MM (2081-2100)	-0.00153301	-0.00339497	-0.000943252	-0.00578245	-0.000626743
TaiESM1 (2052-2071)	-0.00198364	-0.00396259	-0.000101679	-0.00577268	0.000945728
UKESM1-0-LL (2041-2060)	-0.00224967	-0.00376825	-0.000515917	-0.00543645	4.51655e-05
