# Supplementary material for: Climate damage projections beyond annual temperature
Source: Nat Clim Chang. 2024 Apr 17;14(6):592–9. doi: 10.1038/s41558-024-01990-8 (PMC11446829; doi:10.1038/s41558-024-01990-8)
Supplement: Supplementary file 4 — Statistical source data. [file 41558_2024_1990_MOESM4_ESM.xlsx]

## Sheet: source_data_figure2ab
Figure 2a-b
Global warming level (°C)	Impact channel	Global mean GDP impact	Global GDP impact - 10th percentile	Global GDP impact - 90th percentile
1.5	All indicators	-0.0320421	-0.0544317	-0.0121341
1.5	Variability & extremes	0.000474088	-0.00522968	0.00604548
1.5	Annual precip.	0.000777762	-0.00120644	0.00306729
1.5	Annual temperature	-0.0331757	-0.0545737	-0.0141392
1.5	Day-to-day temp. var.	0.000770457	-0.00372071	0.0053129
1.5	Monthly precip. deviation	-0.000113113	-0.00226369	0.00198527
1.5	# of wet days	0.000625506	-0.00332825	0.00466582
1.5	Extreme precip.	-0.000736733	-0.00183877	0.000223154
2	All indicators	-0.0549979	-0.0860879	-0.0262119
2	Variability & extremes	0.000211666	-0.00568372	0.00617321
2	Annual precip.	0.00127438	-0.0009194	0.00397937
2	Annual temperature	-0.056318	-0.0864531	-0.0283168
2	Day-to-day temp. var.	0.000915015	-0.00329594	0.00551689
2	Monthly precip. deviation	-0.000451611	-0.00305763	0.00200662
2	# of wet days	0.0010024	-0.0033009	0.00561364
2	Extreme precip.	-0.00118236	-0.00246295	-0.000130562
3	All indicators	-0.0995926	-0.148939	-0.0512443
3	Variability & extremes	-0.00108086	-0.00826345	0.00572375
3	Annual precip.	0.00209316	-0.00047739	0.00532624
3	Annual temperature	-0.100423	-0.148255	-0.0533296
3	Day-to-day temp. var.	0.00112676	-0.00347192	0.00584479
3	Monthly precip. deviation	-0.00202337	-0.00580248	0.00135524
3	# of wet days	0.00225224	-0.00266002	0.00719606
3	Extreme precip.	-0.00236318	-0.0043285	-0.00075802

## Sheet: source_data_figure2cd
Figure 2c-d
Global warming level (°C)	Impact channel	Variance component	Share of variance component (0-1)
1.5	Annual precip.	Internal variability	0.829098
1.5	Annual precip.	Climate model uncertainty	0.128709
1.5	Annual precip.	Dose-response function uncertainty	0.0421929
1.5	Annual temperature	Internal variability	0.398954
1.5	Annual temperature	Climate model uncertainty	0.0717103
1.5	Annual temperature	Dose-response function uncertainty	0.529336
1.5	All indicators	Internal variability	0.411057
1.5	All indicators	Climate model uncertainty	0.0926827
1.5	All indicators	Dose-response function uncertainty	0.496261
1.5	Variability & extremes	Internal variability	0.857158
1.5	Variability & extremes	Climate model uncertainty	0.123159
1.5	Variability & extremes	Dose-response function uncertainty	0.0196827
1.5	Day-to-day temp. var.	Internal variability	0.799146
1.5	Day-to-day temp. var.	Climate model uncertainty	0.19645
1.5	Day-to-day temp. var.	Dose-response function uncertainty	0.00440401
1.5	Monthly precip. deviation	Internal variability	0.816165
1.5	Monthly precip. deviation	Climate model uncertainty	0.110272
1.5	Monthly precip. deviation	Dose-response function uncertainty	0.0735625
1.5	Extreme precip.	Internal variability	0.865385
1.5	Extreme precip.	Climate model uncertainty	0.0716708
1.5	Extreme precip.	Dose-response function uncertainty	0.0629442
1.5	# of wet days	Internal variability	0.857633
1.5	# of wet days	Climate model uncertainty	0.136207
1.5	# of wet days	Dose-response function uncertainty	0.00616033
2	Annual precip.	Internal variability	0.685783
2	Annual precip.	Climate model uncertainty	0.223297
2	Annual precip.	Dose-response function uncertainty	0.0909204
2	Annual temperature	Internal variability	0.218452
2	Annual temperature	Climate model uncertainty	0.0524398
2	Annual temperature	Dose-response function uncertainty	0.729108
2	All indicators	Internal variability	0.230206
2	All indicators	Climate model uncertainty	0.0589913
2	All indicators	Dose-response function uncertainty	0.710802
2	Variability & extremes	Internal variability	0.88097
2	Variability & extremes	Climate model uncertainty	0.0740757
2	Variability & extremes	Dose-response function uncertainty	0.0449548
2	Day-to-day temp. var.	Internal variability	0.746515
2	Day-to-day temp. var.	Climate model uncertainty	0.246948
2	Day-to-day temp. var.	Dose-response function uncertainty	0.00653706
2	Monthly precip. deviation	Internal variability	0.709247
2	Monthly precip. deviation	Climate model uncertainty	0.133143
2	Monthly precip. deviation	Dose-response function uncertainty	0.15761
2	Extreme precip.	Internal variability	0.702228
2	Extreme precip.	Climate model uncertainty	0.153953
2	Extreme precip.	Dose-response function uncertainty	0.143819
2	# of wet days	Internal variability	0.691256
2	# of wet days	Climate model uncertainty	0.296385
2	# of wet days	Dose-response function uncertainty	0.0123593
3	Annual precip.	Internal variability	0.558935
3	Annual precip.	Climate model uncertainty	0.250947
3	Annual precip.	Dose-response function uncertainty	0.190119
3	Annual temperature	Internal variability	0.124204
3	Annual temperature	Climate model uncertainty	0.0382252
3	Annual temperature	Dose-response function uncertainty	0.837571
3	All indicators	Internal variability	0.138598
3	All indicators	Climate model uncertainty	0.0397865
3	All indicators	Dose-response function uncertainty	0.821615
3	Variability & extremes	Internal variability	0.718287
3	Variability & extremes	Climate model uncertainty	0.162844
3	Variability & extremes	Dose-response function uncertainty	0.118869
3	Day-to-day temp. var.	Internal variability	0.513656
3	Day-to-day temp. var.	Climate model uncertainty	0.477799
3	Day-to-day temp. var.	Dose-response function uncertainty	0.00854478
3	Monthly precip. deviation	Internal variability	0.633805
3	Monthly precip. deviation	Climate model uncertainty	0.087596
3	Monthly precip. deviation	Dose-response function uncertainty	0.278599
3	Extreme precip.	Internal variability	0.466755
3	Extreme precip.	Climate model uncertainty	0.22505
3	Extreme precip.	Dose-response function uncertainty	0.308195
3	# of wet days	Internal variability	0.493427
3	# of wet days	Climate model uncertainty	0.461132
3	# of wet days	Dose-response function uncertainty	0.0454413
