# Supplementary material for: Climate damage projections beyond annual temperature
Source: Nat Clim Chang. 2024 Apr 17;14(6):592–9. doi: 10.1038/s41558-024-01990-8 (PMC11446829; doi:10.1038/s41558-024-01990-8)
Supplement: Supplementary file 5 — Statistical source data. [file 41558_2024_1990_MOESM5_ESM.xlsx]

## Sheet: source_data_figure3
Figure 3a-c
Global warming level (°C)	Country (GID_0)	Impact channel	Mean GDP impact	Confidence in sign of the mean (0-1)	Income group
3	AFG	All indicators	-0.104321	0.998846	Low income
3	AFG	Variability & extremes	-0.00138602	0.462695	Low income
3	AFG	Day-to-day temp var.	0.00165774	0.559819	Low income
3	AFG	Annual precip.	0.00105318	0.531709	Low income
3	AFG	Monthly precip. deviation	-0.00214448	0.428578	Low income
3	AFG	# of wet days	0.00122734	0.558155	Low income
3	AFG	Extreme precip.	-0.0020786	0.603753	Low income
3	AFG	Annual temperature	-0.103908	0.999894	Low income
3	AGO	All indicators	-0.104794	0.996342	Middle income
3	AGO	Variability & extremes	0.000178267	0.540804	Middle income
3	AGO	Day-to-day temp var.	-0.00311973	0.770637	Middle income
3	AGO	Annual precip.	0.000871311	0.565718	Middle income
3	AGO	Monthly precip. deviation	-0.00123922	0.46438	Middle income
3	AGO	# of wet days	0.00628017	0.652524	Middle income
3	AGO	Extreme precip.	-0.00161666	0.786438	Middle income
3	AGO	Annual temperature	-0.105706	0.999389	Middle income
3	ALB	All indicators	-0.0961391	0.995589	Middle income
3	ALB	Variability & extremes	0.0104393	0.719037	Middle income
3	ALB	Day-to-day temp var.	0.000425227	0.521585	Middle income
3	ALB	Annual precip.	-0.00331436	0.667506	Middle income
3	ALB	Monthly precip. deviation	-0.0044495	0.559094	Middle income
3	ALB	# of wet days	0.0166616	0.78606	Middle income
3	ALB	Extreme precip.	-0.00191194	0.568081	Middle income
3	ALB	Annual temperature	-0.102348	0.999724	Middle income
3	AND	All indicators	-0.0612314	0.995883	High income
3	AND	Variability & extremes	0.00445934	0.617623	High income
3	AND	Day-to-day temp var.	-0.00489017	0.645023	High income
3	AND	Annual precip.	-0.00327236	0.719532	High income
3	AND	Monthly precip. deviation	-0.00542321	0.606649	High income
3	AND	# of wet days	0.0160599	0.83826	High income
3	AND	Extreme precip.	-0.00098596	0.506083	High income
3	AND	Annual temperature	-0.0622669	1	High income
3	ARE	All indicators	-0.149622	0.996897	High income
3	ARE	Variability & extremes	-0.0126294	0.604105	High income
3	ARE	Day-to-day temp var.	-0.0030115	0.645359	High income
3	ARE	Annual precip.	0.000649617	0.474473	High income
3	ARE	Monthly precip. deviation	-0.00737833	0.477889	High income
3	ARE	# of wet days	-0.00251901	0.505364	High income
3	ARE	Extreme precip.	-4.25834e-05	0.484635	High income
3	ARE	Annual temperature	-0.139338	0.996368	High income
3	ARG	All indicators	-0.0817896	0.997347	Middle income
3	ARG	Variability & extremes	-0.00352673	0.604282	Middle income
3	ARG	Day-to-day temp var.	-0.00330132	0.630104	Middle income
3	ARG	Annual precip.	0.00147685	0.593391	Middle income
3	ARG	Monthly precip. deviation	-4.28057e-05	0.409653	Middle income
3	ARG	# of wet days	0.00243726	0.607808	Middle income
3	ARG	Extreme precip.	-0.00251875	0.784712	Middle income
3	ARG	Annual temperature	-0.0799136	0.999208	Middle income
3	ARM	All indicators	-0.0852276	0.996433	Middle income
3	ARM	Variability & extremes	0.00334548	0.55912	Middle income
3	ARM	Day-to-day temp var.	-0.00199367	0.546754	Middle income
3	ARM	Annual precip.	-8.53446e-05	0.511006	Middle income
3	ARM	Monthly precip. deviation	-0.000418587	0.374357	Middle income
3	ARM	# of wet days	0.00812644	0.681644	Middle income
3	ARM	Extreme precip.	-0.00224072	0.50523	Middle income
3	ARM	Annual temperature	-0.0881491	0.999862	Middle income
3	ATG	All indicators	-0.0775729	0.979517	High income
3	ATG	Variability & extremes	0.00938731	0.694352	High income
3	ATG	Day-to-day temp var.	0.00101209	0.712964	High income
3	ATG	Annual precip.	-0.00613948	0.764213	High income
3	ATG	Monthly precip. deviation	-0.0119979	0.640759	High income
3	ATG	# of wet days	0.0209807	0.763428	High income
3	ATG	Extreme precip.	0.00010193	0.628391	High income
3	ATG	Annual temperature	-0.0804432	0.996605	High income
3	AUS	All indicators	-0.0978484	0.998252	High income
3	AUS	Variability & extremes	-0.00310805	0.544382	High income
3	AUS	Day-to-day temp var.	-0.00574108	0.75525	High income
3	AUS	Annual precip.	-0.000300324	0.5706	High income
3	AUS	Monthly precip. deviation	-0.00187336	0.509057	High income
3	AUS	# of wet days	0.00592214	0.668896	High income
3	AUS	Extreme precip.	-0.00124436	0.647729	High income
3	AUS	Annual temperature	-0.0947129	0.999132	High income
3	AUT	All indicators	-0.0871471	0.995821	High income
3	AUT	Variability & extremes	0.00484269	0.606631	High income
3	AUT	Day-to-day temp var.	0.00116546	0.530631	High income
3	AUT	Annual precip.	0.000677036	0.524916	High income
3	AUT	Monthly precip. deviation	-0.000851317	0.398809	High income
3	AUT	# of wet days	0.00735227	0.655366	High income
3	AUT	Extreme precip.	-0.00267658	0.597823	High income
3	AUT	Annual temperature	-0.0920131	0.99967	High income
3	AZE	All indicators	-0.101993	0.997184	Middle income
3	AZE	Variability & extremes	0.00227476	0.567389	Middle income
3	AZE	Day-to-day temp var.	-0.00201605	0.542584	Middle income
3	AZE	Annual precip.	0.000172366	0.511141	Middle income
3	AZE	Monthly precip. deviation	0.000149026	0.644715	Middle income
3	AZE	# of wet days	0.00569316	0.637229	Middle income
3	AZE	Extreme precip.	-0.00145267	0.580501	Middle income
3	AZE	Annual temperature	-0.104121	0.999462	Middle income
3	BDI	All indicators	-0.0956858	0.994851	Low income
3	BDI	Variability & extremes	-0.00820568	0.665964	Low income
3	BDI	Day-to-day temp var.	-0.00367451	0.75458	Low income
3	BDI	Annual precip.	0.00576084	0.736224	Low income
3	BDI	Monthly precip. deviation	-0.000146706	0.338213	Low income
3	BDI	# of wet days	0.000761184	0.538431	Low income
3	BDI	Extreme precip.	-0.00516547	0.730017	Low income
3	BDI	Annual temperature	-0.0934469	0.999736	Low income
3	BEL	All indicators	-0.0678725	0.989357	High income
3	BEL	Variability & extremes	0.00662306	0.651847	High income
3	BEL	Day-to-day temp var.	8.46081e-06	0.498042	High income
3	BEL	Annual precip.	0.000789536	0.555508	High income
3	BEL	Monthly precip. deviation	0.00068919	0.692936	High income
3	BEL	# of wet days	0.00802627	0.670133	High income
3	BEL	Extreme precip.	-0.00197937	0.540299	High income
3	BEL	Annual temperature	-0.0746471	0.999569	High income
3	BEN	All indicators	-0.105168	0.992713	Middle income
3	BEN	Variability & extremes	-0.00438211	0.548612	Middle income
3	BEN	Day-to-day temp var.	-0.00192291	0.680241	Middle income
3	BEN	Annual precip.	0.00257192	0.65608	Middle income
3	BEN	Monthly precip. deviation	-0.00389238	0.476274	Middle income
3	BEN	# of wet days	0.00192817	0.569387	Middle income
3	BEN	Extreme precip.	-0.000486644	0.533873	Middle income
3	BEN	Annual temperature	-0.103479	0.99642	Middle income
3	BFA	All indicators	-0.142205	0.992876	Low income
3	BFA	Variability & extremes	-0.0127768	0.623206	Low income
3	BFA	Day-to-day temp var.	-0.00288879	0.638345	Low income
3	BFA	Annual precip.	0.00371601	0.713567	Low income
3	BFA	Monthly precip. deviation	-0.00862607	0.469274	Low income
3	BFA	# of wet days	-0.00133361	0.568025	Low income
3	BFA	Extreme precip.	-4.65611e-06	0.494444	Low income
3	BFA	Annual temperature	-0.134095	0.995681	Low income
3	BGD	All indicators	-0.0964832	0.985657	Middle income
3	BGD	Variability & extremes	-0.0030706	0.511499	Middle income
3	BGD	Day-to-day temp var.	0.000836333	0.544121	Middle income
3	BGD	Annual precip.	0.00584551	0.668599	Middle income
3	BGD	Monthly precip. deviation	-0.00243773	0.399655	Middle income
3	BGD	# of wet days	0.000182018	0.502428	Middle income
3	BGD	Extreme precip.	-0.00167334	0.559522	Middle income
3	BGD	Annual temperature	-0.0988233	0.996254	Middle income
3	BGR	All indicators	-0.106495	0.995305	Middle income
3	BGR	Variability & extremes	0.00960105	0.698364	Middle income
3	BGR	Day-to-day temp var.	0.00233344	0.579239	Middle income
3	BGR	Annual precip.	-0.0016018	0.604612	Middle income
3	BGR	Monthly precip. deviation	-0.00296165	0.500061	Middle income
3	BGR	# of wet days	0.0119696	0.742736	Middle income
3	BGR	Extreme precip.	-0.00155886	0.560881	Middle income
3	BGR	Annual temperature	-0.113405	0.999139	Middle income
3	BHR	All indicators	-0.142265	0.996777	High income
3	BHR	Variability & extremes	-0.0156639	0.554762	High income
3	BHR	Day-to-day temp var.	-0.00153894	0.580832	High income
3	BHR	Annual precip.	0.000900993	0.517393	High income
3	BHR	Monthly precip. deviation	-0.0113561	0.420006	High income
3	BHR	# of wet days	-0.00288766	0.542883	High income
3	BHR	Extreme precip.	-0.000122226	0.444343	High income
3	BHR	Annual temperature	-0.129455	0.996443	High income
3	BHS	All indicators	-0.0825573	0.992682	High income
3	BHS	Variability & extremes	0.00313676	0.598081	High income
3	BHS	Day-to-day temp var.	0.00151419	0.632363	High income
3	BHS	Annual precip.	-0.000951212	0.55584	High income
3	BHS	Monthly precip. deviation	-0.00182912	0.453364	High income
3	BHS	# of wet days	0.00394658	0.56937	High income
3	BHS	Extreme precip.	-0.000383554	0.474592	High income
3	BHS	Annual temperature	-0.0844653	0.997364	High income
3	BIH	All indicators	-0.0969199	0.995131	Middle income
3	BIH	Variability & extremes	0.00904001	0.685955	Middle income
3	BIH	Day-to-day temp var.	0.000846879	0.54388	Middle income
3	BIH	Annual precip.	-0.00203841	0.61093	Middle income
3	BIH	Monthly precip. deviation	-0.00276509	0.485475	Middle income
3	BIH	# of wet days	0.0139404	0.755569	Middle income
3	BIH	Extreme precip.	-0.00274065	0.565618	Middle income
3	BIH	Annual temperature	-0.103013	0.999531	Middle income
3	BLR	All indicators	-0.115534	0.989368	Middle income
3	BLR	Variability & extremes	0.0182455	0.775018	Middle income
3	BLR	Day-to-day temp var.	0.0176193	0.813892	Middle income
3	BLR	Annual precip.	0.00174623	0.650979	Middle income
3	BLR	Monthly precip. deviation	0.000578921	0.682606	Middle income
3	BLR	# of wet days	0.00194304	0.518343	Middle income
3	BLR	Extreme precip.	-0.00178177	0.599826	Middle income
3	BLR	Annual temperature	-0.132551	0.998095	Middle income
3	BLZ	All indicators	-0.112508	0.992223	Middle income
3	BLZ	Variability & extremes	0.00351597	0.621341	Middle income
3	BLZ	Day-to-day temp var.	-0.00279365	0.622786	Middle income
3	BLZ	Annual precip.	-0.00613439	0.691051	Middle income
3	BLZ	Monthly precip. deviation	-0.00874472	0.567139	Middle income
3	BLZ	# of wet days	0.0155371	0.778484	Middle income
3	BLZ	Extreme precip.	-9.46152e-05	0.394758	Middle income
3	BLZ	Annual temperature	-0.110143	0.996629	Middle income
3	BOL	All indicators	-0.109328	0.997934	Middle income
3	BOL	Variability & extremes	-0.00442103	0.634214	Middle income
3	BOL	Day-to-day temp var.	-0.00610506	0.792147	Middle income
3	BOL	Annual precip.	-0.00170801	0.600913	Middle income
3	BOL	Monthly precip. deviation	-0.00413944	0.579282	Middle income
3	BOL	# of wet days	0.00890702	0.826474	Middle income
3	BOL	Extreme precip.	-0.00291424	0.771269	Middle income
3	BOL	Annual temperature	-0.103993	0.999828	Middle income
3	BRA	All indicators	-0.115505	0.994764	Middle income
3	BRA	Variability & extremes	-0.00136953	0.527768	Middle income
3	BRA	Day-to-day temp var.	-0.00605159	0.843682	Middle income
3	BRA	Annual precip.	0.000302475	0.556263	Middle income
3	BRA	Monthly precip. deviation	-0.00249989	0.542199	Middle income
3	BRA	# of wet days	0.00896437	0.800864	Middle income
3	BRA	Extreme precip.	-0.00160722	0.812352	Middle income
3	BRA	Annual temperature	-0.114638	0.996542	Middle income
3	BRB	All indicators	-0.077992	0.977164	High income
3	BRB	Variability & extremes	0.00939039	0.708728	High income
3	BRB	Day-to-day temp var.	0.000636706	0.663467	High income
3	BRB	Annual precip.	-0.0068785	0.80914	High income
3	BRB	Monthly precip. deviation	-0.0139689	0.666282	High income
3	BRB	# of wet days	0.0234166	0.818842	High income
3	BRB	Extreme precip.	4.66196e-05	0.595696	High income
3	BRB	Annual temperature	-0.0802179	0.996589	High income
3	BRN	All indicators	-0.0863948	0.986013	High income
3	BRN	Variability & extremes	0.000994623	0.546536	High income
3	BRN	Day-to-day temp var.	-0.00216536	0.747344	High income
3	BRN	Annual precip.	0.00396886	0.604915	High income
3	BRN	Monthly precip. deviation	0.000411322	0.665505	High income
3	BRN	# of wet days	0.00363058	0.592701	High income
3	BRN	Extreme precip.	-0.000832154	0.536433	High income
3	BRN	Annual temperature	-0.0909089	0.996947	High income
3	BTN	All indicators	-0.0756819	0.987528	Middle income
3	BTN	Variability & extremes	-0.0106394	0.535815	Middle income
3	BTN	Day-to-day temp var.	0.00132187	0.582911	Middle income
3	BTN	Annual precip.	0.00544957	0.658726	Middle income
3	BTN	Monthly precip. deviation	-0.0018883	0.382969	Middle income
3	BTN	# of wet days	0.000843383	0.508842	Middle income
3	BTN	Extreme precip.	-0.0110968	0.527782	Middle income
3	BTN	Annual temperature	-0.0705181	0.999988	Middle income
3	BWA	All indicators	-0.152627	0.99544	Middle income
3	BWA	Variability & extremes	-7.92253e-06	0.486345	Middle income
3	BWA	Day-to-day temp var.	-0.00767547	0.754765	Middle income
3	BWA	Annual precip.	-0.00259987	0.633583	Middle income
3	BWA	Monthly precip. deviation	-0.0031436	0.512216	Middle income
3	BWA	# of wet days	0.0116017	0.724276	Middle income
3	BWA	Extreme precip.	-0.00047004	0.478294	Middle income
3	BWA	Annual temperature	-0.150427	0.996644	Middle income
3	CAF	All indicators	-0.113345	0.993659	Low income
3	CAF	Variability & extremes	-0.00857626	0.679849	Low income
3	CAF	Day-to-day temp var.	-0.00394434	0.731568	Low income
3	CAF	Annual precip.	0.00527134	0.799521	Low income
3	CAF	Monthly precip. deviation	-0.00439006	0.498184	Low income
3	CAF	# of wet days	0.000970846	0.531559	Low income
3	CAF	Extreme precip.	-0.00120529	0.669123	Low income
3	CAF	Annual temperature	-0.110416	0.996646	Low income
3	CAN	All indicators	-0.0615914	0.986226	High income
3	CAN	Variability & extremes	0.0133135	0.789237	High income
3	CAN	Day-to-day temp var.	0.0211266	0.944721	High income
3	CAN	Annual precip.	0.0037565	0.901178	High income
3	CAN	Monthly precip. deviation	0.000396591	0.627509	High income
3	CAN	# of wet days	-0.00392923	0.720696	High income
3	CAN	Extreme precip.	-0.00409909	0.954164	High income
3	CAN	Annual temperature	-0.0772648	0.999572	High income
3	CHE	All indicators	-0.0750521	0.994818	High income
3	CHE	Variability & extremes	0.0045242	0.582516	High income
3	CHE	Day-to-day temp var.	-0.000726171	0.529025	High income
3	CHE	Annual precip.	-0.000328862	0.532737	High income
3	CHE	Monthly precip. deviation	-0.0012479	0.422482	High income
3	CHE	# of wet days	0.0102711	0.71307	High income
3	CHE	Extreme precip.	-0.00360585	0.630624	High income
3	CHE	Annual temperature	-0.0787789	0.999968	High income
3	CHL	All indicators	-0.0503382	0.996949	High income
3	CHL	Variability & extremes	0.00696847	0.709729	High income
3	CHL	Day-to-day temp var.	-0.00126713	0.604846	High income
3	CHL	Annual precip.	-0.00591503	0.781921	High income
3	CHL	Monthly precip. deviation	-0.00574132	0.629117	High income
3	CHL	# of wet days	0.0140609	0.833388	High income
3	CHL	Extreme precip.	0.000166695	0.692169	High income
3	CHL	Annual temperature	-0.0511752	1	High income
3	CHN	All indicators	-0.0853231	0.999041	Middle income
3	CHN	Variability & extremes	-0.00478409	0.6205	Middle income
3	CHN	Day-to-day temp var.	0.00143073	0.573402	Middle income
3	CHN	Annual precip.	0.00408494	0.789074	Middle income
3	CHN	Monthly precip. deviation	-0.00037206	0.448017	Middle income
3	CHN	# of wet days	-0.000984075	0.529179	Middle income
3	CHN	Extreme precip.	-0.0048511	0.941034	Middle income
3	CHN	Annual temperature	-0.0845538	1	Middle income
3	CIV	All indicators	-0.106897	0.991884	Middle income
3	CIV	Variability & extremes	-0.00199688	0.46947	Middle income
3	CIV	Day-to-day temp var.	-0.00284545	0.75678	Middle income
3	CIV	Annual precip.	0.00078362	0.53399	Middle income
3	CIV	Monthly precip. deviation	-0.00482924	0.508774	Middle income
3	CIV	# of wet days	0.00645336	0.746811	Middle income
3	CIV	Extreme precip.	-0.000713134	0.569736	Middle income
3	CIV	Annual temperature	-0.105841	0.996614	Middle income
3	CMR	All indicators	-0.11354	0.996668	Middle income
3	CMR	Variability & extremes	-0.0123556	0.807625	Middle income
3	CMR	Day-to-day temp var.	-0.00318386	0.747402	Middle income
3	CMR	Annual precip.	0.00362993	0.741857	Middle income
3	CMR	Monthly precip. deviation	-0.00634239	0.596504	Middle income
3	CMR	# of wet days	-0.000960758	0.567641	Middle income
3	CMR	Extreme precip.	-0.00188441	0.719937	Middle income
3	CMR	Annual temperature	-0.105776	0.997271	Middle income
3	COD	All indicators	-0.107368	0.995144	Low income
3	COD	Variability & extremes	-0.00426216	0.618044	Low income
3	COD	Day-to-day temp var.	-0.00462342	0.794368	Low income
3	COD	Annual precip.	0.00367785	0.724592	Low income
3	COD	Monthly precip. deviation	-0.00157229	0.489641	Low income
3	COD	# of wet days	0.00404267	0.671044	Low income
3	COD	Extreme precip.	-0.00205952	0.875367	Low income
3	COD	Annual temperature	-0.106928	0.998293	Low income
3	COG	All indicators	-0.103552	0.993395	Middle income
3	COG	Variability & extremes	-0.00209657	0.532164	Middle income
3	COG	Day-to-day temp var.	-0.00410157	0.814319	Middle income
3	COG	Annual precip.	0.00323468	0.643363	Middle income
3	COG	Monthly precip. deviation	-0.00157453	0.440348	Middle income
3	COG	# of wet days	0.00485273	0.61609	Middle income
3	COG	Extreme precip.	-0.0011765	0.672572	Middle income
3	COG	Annual temperature	-0.104617	0.998067	Middle income
3	COL	All indicators	-0.107701	0.997618	Middle income
3	COL	Variability & extremes	-0.00819209	0.714582	Middle income
3	COL	Day-to-day temp var.	-0.00385236	0.887143	Middle income
3	COL	Annual precip.	-0.00233064	0.61315	Middle income
3	COL	Monthly precip. deviation	-0.00634986	0.594345	Middle income
3	COL	# of wet days	0.00544936	0.728786	Middle income
3	COL	Extreme precip.	-0.00332217	0.826453	Middle income
3	COL	Annual temperature	-0.0983839	0.998996	Middle income
3	COM	All indicators	-0.079412	0.984542	Middle income
3	COM	Variability & extremes	0.00414444	0.616959	Middle income
3	COM	Day-to-day temp var.	6.12522e-05	0.521898	Middle income
3	COM	Annual precip.	0.00142825	0.524802	Middle income
3	COM	Monthly precip. deviation	-0.00078196	0.398906	Middle income
3	COM	# of wet days	0.00533793	0.587812	Middle income
3	COM	Extreme precip.	-0.000387222	0.424373	Middle income
3	COM	Annual temperature	-0.0844719	0.996945	Middle income
3	CPV	All indicators	-0.078763	0.996287	Middle income
3	CPV	Variability & extremes	-0.00136949	0.454114	Middle income
3	CPV	Day-to-day temp var.	-0.0006722	0.613228	Middle income
3	CPV	Annual precip.	-0.000964086	0.621752	Middle income
3	CPV	Monthly precip. deviation	-0.0042576	0.520545	Middle income
3	CPV	# of wet days	0.00366513	0.66462	Middle income
3	CPV	Extreme precip.	-3.27335e-05	0.354511	Middle income
3	CPV	Annual temperature	-0.0766304	0.997663	Middle income
3	CRI	All indicators	-0.100621	0.994173	Middle income
3	CRI	Variability & extremes	-0.0085494	0.583169	Middle income
3	CRI	Day-to-day temp var.	-0.00158253	0.677951	Middle income
3	CRI	Annual precip.	-0.00615183	0.673993	Middle income
3	CRI	Monthly precip. deviation	-0.0140462	0.582168	Middle income
3	CRI	# of wet days	0.00814658	0.70849	Middle income
3	CRI	Extreme precip.	-0.000682064	0.359909	Middle income
3	CRI	Annual temperature	-0.0874915	0.999156	Middle income
3	CUB	All indicators	-0.0902057	0.993662	Middle income
3	CUB	Variability & extremes	0.00343921	0.596297	Middle income
3	CUB	Day-to-day temp var.	9.42657e-05	0.531827	Middle income
3	CUB	Annual precip.	-0.00216549	0.62662	Middle income
3	CUB	Monthly precip. deviation	-0.00381307	0.544477	Middle income
3	CUB	# of wet days	0.00745082	0.632827	Middle income
3	CUB	Extreme precip.	-0.000120923	0.458439	Middle income
3	CUB	Annual temperature	-0.0912874	0.997074	Middle income
3	CYP	All indicators	-0.0916489	0.997065	High income
3	CYP	Variability & extremes	0.00578181	0.674441	High income
3	CYP	Day-to-day temp var.	-0.00117623	0.558363	High income
3	CYP	Annual precip.	-0.00329214	0.741631	High income
3	CYP	Monthly precip. deviation	-0.00548296	0.598639	High income
3	CYP	# of wet days	0.0128363	0.805179	High income
3	CYP	Extreme precip.	-0.000171648	0.441455	High income
3	CYP	Annual temperature	-0.093838	0.999634	High income
3	CZE	All indicators	-0.0911729	0.994594	High income
3	CZE	Variability & extremes	0.00551288	0.626635	High income
3	CZE	Day-to-day temp var.	0.00280682	0.588496	High income
3	CZE	Annual precip.	0.00126212	0.562459	High income
3	CZE	Monthly precip. deviation	-0.000345373	0.371233	High income
3	CZE	# of wet days	0.00557193	0.588938	High income
3	CZE	Extreme precip.	-0.00238909	0.622741	High income
3	CZE	Annual temperature	-0.0971445	0.999406	High income
3	DEU	All indicators	-0.0805803	0.994397	High income
3	DEU	Variability & extremes	0.00492309	0.618547	High income
3	DEU	Day-to-day temp var.	0.00155787	0.551217	High income
3	DEU	Annual precip.	0.0012581	0.575237	High income
3	DEU	Monthly precip. deviation	0.00020832	0.646438	High income
3	DEU	# of wet days	0.00545012	0.604678	High income
3	DEU	Extreme precip.	-0.00217115	0.681824	High income
3	DEU	Annual temperature	-0.0861048	0.999571	High income
3	DJI	All indicators	-0.133342	0.997211	Middle income
3	DJI	Variability & extremes	-0.0206683	0.713344	Middle income
3	DJI	Day-to-day temp var.	-0.00303042	0.69764	Middle income
3	DJI	Annual precip.	0.00427999	0.677563	Middle income
3	DJI	Monthly precip. deviation	-0.00568908	0.428705	Middle income
3	DJI	# of wet days	-0.0122027	0.703732	Middle income
3	DJI	Extreme precip.	-4.47647e-05	0.482985	Middle income
3	DJI	Annual temperature	-0.118617	0.996202	Middle income
3	DMA	All indicators	-0.078236	0.982443	Middle income
3	DMA	Variability & extremes	0.00785863	0.683382	Middle income
3	DMA	Day-to-day temp var.	0.000996566	0.708832	Middle income
3	DMA	Annual precip.	-0.00607367	0.772104	Middle income
3	DMA	Monthly precip. deviation	-0.0119558	0.652475	Middle income
3	DMA	# of wet days	0.0193393	0.757754	Middle income
3	DMA	Extreme precip.	0.00012535	0.64089	Middle income
3	DMA	Annual temperature	-0.0797761	0.996656	Middle income
3	DNK	All indicators	-0.068353	0.98862	High income
3	DNK	Variability & extremes	0.00659586	0.663479	High income
3	DNK	Day-to-day temp var.	0.00664362	0.722349	High income
3	DNK	Annual precip.	0.00304172	0.714997	High income
3	DNK	Monthly precip. deviation	0.00158279	0.736471	High income
3	DNK	# of wet days	0.000379012	0.496503	High income
3	DNK	Extreme precip.	-0.00192868	0.614188	High income
3	DNK	Annual temperature	-0.0771144	0.999447	High income
3	DOM	All indicators	-0.0889396	0.990297	Middle income
3	DOM	Variability & extremes	0.00780621	0.687767	Middle income
3	DOM	Day-to-day temp var.	-9.78441e-05	0.475984	Middle income
3	DOM	Annual precip.	-0.00737352	0.790782	Middle income
3	DOM	Monthly precip. deviation	-0.0120992	0.671024	Middle income
3	DOM	# of wet days	0.0204385	0.799841	Middle income
3	DOM	Extreme precip.	0.000210272	0.701487	Middle income
3	DOM	Annual temperature	-0.0892261	0.998593	Middle income
3	DZA	All indicators	-0.109418	0.997507	Middle income
3	DZA	Variability & extremes	0.00513305	0.651059	Middle income
3	DZA	Day-to-day temp var.	-0.00395245	0.632459	Middle income
3	DZA	Annual precip.	-0.00296709	0.833014	Middle income
3	DZA	Monthly precip. deviation	-0.0059839	0.723072	Middle income
3	DZA	# of wet days	0.0154598	0.892802	Middle income
3	DZA	Extreme precip.	-0.000118808	0.396713	Middle income
3	DZA	Annual temperature	-0.111362	0.999583	Middle income
3	ECU	All indicators	-0.0946134	0.995504	Middle income
3	ECU	Variability & extremes	-0.0109913	0.744473	Middle income
3	ECU	Day-to-day temp var.	-0.00179067	0.774271	Middle income
3	ECU	Annual precip.	0.00527885	0.67122	Middle income
3	ECU	Monthly precip. deviation	-0.00285452	0.437019	Middle income
3	ECU	# of wet days	-0.000767303	0.587984	Middle income
3	ECU	Extreme precip.	-0.00563828	0.732542	Middle income
3	ECU	Annual temperature	-0.0892968	0.999407	Middle income
3	EGY	All indicators	-0.113591	0.998534	Middle income
3	EGY	Variability & extremes	-0.00463732	0.580362	Middle income
3	EGY	Day-to-day temp var.	-0.00158095	0.582808	Middle income
3	EGY	Annual precip.	-0.000421845	0.689984	Middle income
3	EGY	Monthly precip. deviation	-0.00567239	0.589069	Middle income
3	EGY	# of wet days	0.00270641	0.717185	Middle income
3	EGY	Extreme precip.	-5.48077e-05	0.393315	Middle income
3	EGY	Annual temperature	-0.10919	0.99853	Middle income
3	ERI	All indicators	-0.124113	0.997598	Low income
3	ERI	Variability & extremes	-0.0163144	0.707235	Low income
3	ERI	Day-to-day temp var.	-0.00355794	0.688053	Low income
3	ERI	Annual precip.	0.00338316	0.693133	Low income
3	ERI	Monthly precip. deviation	-0.00434392	0.422156	Low income
3	ERI	# of wet days	-0.00776916	0.693931	Low income
3	ERI	Extreme precip.	-0.000859027	0.576486	Low income
3	ERI	Annual temperature	-0.112442	0.996967	Low income
3	ESP	All indicators	-0.08443	0.997273	High income
3	ESP	Variability & extremes	0.00800054	0.705438	High income
3	ESP	Day-to-day temp var.	-0.00497506	0.708201	High income
3	ESP	Annual precip.	-0.00406563	0.754847	High income
3	ESP	Monthly precip. deviation	-0.00570202	0.671736	High income
3	ESP	# of wet days	0.0196954	0.867878	High income
3	ESP	Extreme precip.	-0.00062838	0.517566	High income
3	ESP	Annual temperature	-0.0878811	0.999937	High income
3	EST	All indicators	-0.107076	0.988333	High income
3	EST	Variability & extremes	0.0197758	0.802173	High income
3	EST	Day-to-day temp var.	0.0232478	0.88352	High income
3	EST	Annual precip.	0.00303055	0.715268	High income
3	EST	Monthly precip. deviation	0.00122339	0.712934	High income
3	EST	# of wet days	-0.00282433	0.577166	High income
3	EST	Extreme precip.	-0.00166282	0.495922	High income
3	EST	Annual temperature	-0.126623	0.998765	High income
3	ETH	All indicators	-0.103643	0.998164	Low income
3	ETH	Variability & extremes	-0.0158174	0.76221	Low income
3	ETH	Day-to-day temp var.	-0.00298381	0.758974	Low income
3	ETH	Annual precip.	0.0055791	0.742413	Low income
3	ETH	Monthly precip. deviation	-0.00326832	0.453123	Low income
3	ETH	# of wet days	-0.00700953	0.687833	Low income
3	ETH	Extreme precip.	-0.00272046	0.824746	Low income
3	ETH	Annual temperature	-0.0941032	0.999568	Low income
3	FIN	All indicators	-0.0971174	0.987778	High income
3	FIN	Variability & extremes	0.0238811	0.844022	High income
3	FIN	Day-to-day temp var.	0.029919	0.920439	High income
3	FIN	Annual precip.	0.00354076	0.761985	High income
3	FIN	Monthly precip. deviation	0.00113638	0.707461	High income
3	FIN	# of wet days	-0.00464382	0.630343	High income
3	FIN	Extreme precip.	-0.00223639	0.645109	High income
3	FIN	Annual temperature	-0.120891	0.999357	High income
3	FJI	All indicators	-0.074115	0.987033	Middle income
3	FJI	Variability & extremes	0.00036609	0.535682	Middle income
3	FJI	Day-to-day temp var.	0.00101252	0.629171	Middle income
3	FJI	Annual precip.	4.86117e-05	0.515561	Middle income
3	FJI	Monthly precip. deviation	-0.00112545	0.400452	Middle income
3	FJI	# of wet days	0.00140222	0.498268	Middle income
3	FJI	Extreme precip.	-0.000789047	0.452151	Middle income
3	FJI	Annual temperature	-0.0743134	0.997249	Middle income
3	FRA	All indicators	-0.0775584	0.99492	High income
3	FRA	Variability & extremes	0.00628858	0.651596	High income
3	FRA	Day-to-day temp var.	-0.00288788	0.587489	High income
3	FRA	Annual precip.	-0.00119644	0.600843	High income
3	FRA	Monthly precip. deviation	-0.00167122	0.478787	High income
3	FRA	# of wet days	0.0131651	0.790873	High income
3	FRA	Extreme precip.	-0.00210075	0.741648	High income
3	FRA	Annual temperature	-0.0821348	0.999798	High income
3	FSM	All indicators	-0.0777761	0.986172	Middle income
3	FSM	Variability & extremes	0.000247706	0.499743	Middle income
3	FSM	Day-to-day temp var.	0.000211626	0.546944	Middle income
3	FSM	Annual precip.	0.00332951	0.624191	Middle income
3	FSM	Monthly precip. deviation	-0.000224387	0.355652	Middle income
3	FSM	# of wet days	0.000617432	0.42758	Middle income
3	FSM	Extreme precip.	-0.00028882	0.514287	Middle income
3	FSM	Annual temperature	-0.0809448	0.996779	Middle income
3	GAB	All indicators	-0.0982954	0.993338	Middle income
3	GAB	Variability & extremes	-0.00393231	0.563727	Middle income
3	GAB	Day-to-day temp var.	-0.00294381	0.779798	Middle income
3	GAB	Annual precip.	0.0032294	0.642399	Middle income
3	GAB	Monthly precip. deviation	-0.00335029	0.489247	Middle income
3	GAB	# of wet days	0.00412147	0.621152	Middle income
3	GAB	Extreme precip.	-0.00169436	0.729314	Middle income
3	GAB	Annual temperature	-0.0977178	0.998659	Middle income
3	GBR	All indicators	-0.0460955	0.983421	High income
3	GBR	Variability & extremes	0.006597	0.694544	High income
3	GBR	Day-to-day temp var.	0.00133183	0.578618	High income
3	GBR	Annual precip.	0.0014867	0.618608	High income
3	GBR	Monthly precip. deviation	0.00122413	0.715025	High income
3	GBR	# of wet days	0.0064957	0.659803	High income
3	GBR	Extreme precip.	-0.00236113	0.710254	High income
3	GBR	Annual temperature	-0.0536735	0.999487	High income
3	GEO	All indicators	-0.0878755	0.997184	Middle income
3	GEO	Variability & extremes	0.00302997	0.564249	Middle income
3	GEO	Day-to-day temp var.	-0.00231594	0.561091	Middle income
3	GEO	Annual precip.	-0.000182909	0.506123	Middle income
3	GEO	Monthly precip. deviation	-0.000628073	0.384555	Middle income
3	GEO	# of wet days	0.00822799	0.696813	Middle income
3	GEO	Extreme precip.	-0.00212117	0.60067	Middle income
3	GEO	Annual temperature	-0.0904207	0.999874	Middle income
3	GHA	All indicators	-0.105949	0.991822	Middle income
3	GHA	Variability & extremes	-0.00136431	0.476186	Middle income
3	GHA	Day-to-day temp var.	-0.00226954	0.694719	Middle income
3	GHA	Annual precip.	0.00151742	0.588912	Middle income
3	GHA	Monthly precip. deviation	-0.00299296	0.47216	Middle income
3	GHA	# of wet days	0.00439643	0.666846	Middle income
3	GHA	Extreme precip.	-0.000449551	0.5037	Middle income
3	GHA	Annual temperature	-0.106095	0.996466	Middle income
3	GIN	All indicators	-0.116221	0.993612	Low income
3	GIN	Variability & extremes	-0.00300693	0.483179	Low income
3	GIN	Day-to-day temp var.	-0.00166712	0.666917	Low income
3	GIN	Annual precip.	-0.000907142	0.548079	Low income
3	GIN	Monthly precip. deviation	-0.00910014	0.551111	Low income
3	GIN	# of wet days	0.00913996	0.71781	Low income
3	GIN	Extreme precip.	-0.00113744	0.605384	Low income
3	GIN	Annual temperature	-0.112837	0.996564	Low income
3	GMB	All indicators	-0.120393	0.99438	Low income
3	GMB	Variability & extremes	-0.00641363	0.43559	Low income
3	GMB	Day-to-day temp var.	3.50793e-05	0.511201	Low income
3	GMB	Annual precip.	-0.00220625	0.637023	Low income
3	GMB	Monthly precip. deviation	-0.0150462	0.569831	Low income
3	GMB	# of wet days	0.00898254	0.693837	Low income
3	GMB	Extreme precip.	-0.000120664	0.418886	Low income
3	GMB	Annual temperature	-0.112863	0.996407	Low income
3	GNB	All indicators	-0.108376	0.991156	Low income
3	GNB	Variability & extremes	-0.00611142	0.450269	Low income
3	GNB	Day-to-day temp var.	-4.36075e-05	0.487297	Low income
3	GNB	Annual precip.	-0.00167987	0.587938	Low income
3	GNB	Monthly precip. deviation	-0.0128111	0.55345	Low income
3	GNB	# of wet days	0.00725684	0.681701	Low income
3	GNB	Extreme precip.	-0.00028454	0.481309	Low income
3	GNB	Annual temperature	-0.101451	0.996429	Low income
3	GNQ	All indicators	-0.0967584	0.994444	Middle income
3	GNQ	Variability & extremes	-0.00544457	0.628855	Middle income
3	GNQ	Day-to-day temp var.	-0.00251985	0.807	Middle income
3	GNQ	Annual precip.	0.00183299	0.589245	Middle income
3	GNQ	Monthly precip. deviation	-0.00361554	0.499825	Middle income
3	GNQ	# of wet days	0.00279164	0.628567	Middle income
3	GNQ	Extreme precip.	-0.00205826	0.656082	Middle income
3	GNQ	Annual temperature	-0.093574	0.999196	Middle income
3	GRC	All indicators	-0.0946351	0.996149	High income
3	GRC	Variability & extremes	0.0103243	0.73871	High income
3	GRC	Day-to-day temp var.	0.000645973	0.537786	High income
3	GRC	Annual precip.	-0.00328864	0.706523	High income
3	GRC	Monthly precip. deviation	-0.00507415	0.595053	High income
3	GRC	# of wet days	0.0158704	0.818151	High income
3	GRC	Extreme precip.	-0.000862699	0.508184	High income
3	GRC	Annual temperature	-0.100793	0.999821	High income
3	GRD	All indicators	-0.0843599	0.983536	Middle income
3	GRD	Variability & extremes	0.006022	0.651499	Middle income
3	GRD	Day-to-day temp var.	0.000534511	0.63686	Middle income
3	GRD	Annual precip.	-0.00756191	0.853219	Middle income
3	GRD	Monthly precip. deviation	-0.0180521	0.748209	Middle income
3	GRD	# of wet days	0.0242678	0.869292	Middle income
3	GRD	Extreme precip.	6.88683e-05	0.599636	Middle income
3	GRD	Annual temperature	-0.0829527	0.99662	Middle income
3	GTM	All indicators	-0.105202	0.996199	Middle income
3	GTM	Variability & extremes	-0.00528183	0.537544	Middle income
3	GTM	Day-to-day temp var.	-0.00309846	0.702486	Middle income
3	GTM	Annual precip.	-0.00587317	0.676553	Middle income
3	GTM	Monthly precip. deviation	-0.0109281	0.594534	Middle income
3	GTM	# of wet days	0.00991114	0.762711	Middle income
3	GTM	Extreme precip.	-0.00088375	0.35442	Middle income
3	GTM	Annual temperature	-0.0951942	0.999726	Middle income
3	GUY	All indicators	-0.113772	0.988403	Middle income
3	GUY	Variability & extremes	0.00633432	0.652944	Middle income
3	GUY	Day-to-day temp var.	-0.00332122	0.774559	Middle income
3	GUY	Annual precip.	-0.00771188	0.785451	Middle income
3	GUY	Monthly precip. deviation	-0.0127789	0.674414	Middle income
3	GUY	# of wet days	0.0232396	0.865089	Middle income
3	GUY	Extreme precip.	-0.000153507	0.455705	Middle income
3	GUY	Annual temperature	-0.112746	0.99667	Middle income
3	HND	All indicators	-0.111568	0.993956	Middle income
3	HND	Variability & extremes	0.00208169	0.610358	Middle income
3	HND	Day-to-day temp var.	-0.00374365	0.722944	Middle income
3	HND	Annual precip.	-0.00810909	0.738702	Middle income
3	HND	Monthly precip. deviation	-0.0128179	0.607237	Middle income
3	HND	# of wet days	0.0196979	0.841461	Middle income
3	HND	Extreme precip.	-0.000396327	0.427476	Middle income
3	HND	Annual temperature	-0.106216	0.998047	Middle income
3	HRV	All indicators	-0.111805	0.995296	High income
3	HRV	Variability & extremes	0.00677917	0.639426	High income
3	HRV	Day-to-day temp var.	-5.38266e-05	0.50682	High income
3	HRV	Annual precip.	-0.000620064	0.539869	High income
3	HRV	Monthly precip. deviation	-0.00157962	0.433312	High income
3	HRV	# of wet days	0.0103698	0.697691	High income
3	HRV	Extreme precip.	-0.00176133	0.50243	High income
3	HRV	Annual temperature	-0.117083	0.998906	High income
3	HTI	All indicators	-0.0908798	0.989176	Middle income
3	HTI	Variability & extremes	0.00775705	0.673045	Middle income
3	HTI	Day-to-day temp var.	-0.000296189	0.495874	Middle income
3	HTI	Annual precip.	-0.00676117	0.786671	Middle income
3	HTI	Monthly precip. deviation	-0.0111541	0.658664	Middle income
3	HTI	# of wet days	0.0196453	0.782652	Middle income
3	HTI	Extreme precip.	0.000162112	0.649932	Middle income
3	HTI	Annual temperature	-0.091688	0.997896	Middle income
3	HUN	All indicators	-0.115842	0.994371	High income
3	HUN	Variability & extremes	0.0077941	0.666985	High income
3	HUN	Day-to-day temp var.	0.00206402	0.564775	High income
3	HUN	Annual precip.	0.000144331	0.492197	High income
3	HUN	Monthly precip. deviation	-0.00101857	0.41806	High income
3	HUN	# of wet days	0.00876702	0.680441	High income
3	HUN	Extreme precip.	-0.00185333	0.619907	High income
3	HUN	Annual temperature	-0.122608	0.998651	High income
3	IDN	All indicators	-0.0825106	0.989341	Middle income
3	IDN	Variability & extremes	0.00279157	0.564199	Middle income
3	IDN	Day-to-day temp var.	-0.00121	0.696923	Middle income
3	IDN	Annual precip.	0.000131695	0.514408	Middle income
3	IDN	Monthly precip. deviation	-0.00224119	0.46056	Middle income
3	IDN	# of wet days	0.00731376	0.585621	Middle income
3	IDN	Extreme precip.	-0.000891051	0.69418	Middle income
3	IDN	Annual temperature	-0.0849266	0.997635	Middle income
3	IND	All indicators	-0.112632	0.994558	Middle income
3	IND	Variability & extremes	-0.00692111	0.615997	Middle income
3	IND	Day-to-day temp var.	0.00048509	0.524407	Middle income
3	IND	Annual precip.	0.00501423	0.746883	Middle income
3	IND	Monthly precip. deviation	-0.00166384	0.451092	Middle income
3	IND	# of wet days	-0.00460047	0.632687	Middle income
3	IND	Extreme precip.	-0.00114558	0.739103	Middle income
3	IND	Annual temperature	-0.110789	0.996133	Middle income
3	IRL	All indicators	-0.0363626	0.960951	High income
3	IRL	Variability & extremes	0.00559387	0.654114	High income
3	IRL	Day-to-day temp var.	0.000556117	0.54848	High income
3	IRL	Annual precip.	0.00185521	0.64917	High income
3	IRL	Monthly precip. deviation	0.00106675	0.703878	High income
3	IRL	# of wet days	0.0066341	0.663738	High income
3	IRL	Extreme precip.	-0.00256834	0.602838	High income
3	IRL	Annual temperature	-0.0434016	0.997944	High income
3	IRN	All indicators	-0.118372	0.999038	Middle income
3	IRN	Variability & extremes	-0.0057603	0.566101	Middle income
3	IRN	Day-to-day temp var.	-0.00326961	0.63627	Middle income
3	IRN	Annual precip.	0.000793092	0.543907	Middle income
3	IRN	Monthly precip. deviation	-0.00262742	0.442325	Middle income
3	IRN	# of wet days	0.00180938	0.553495	Middle income
3	IRN	Extreme precip.	-0.00166397	0.710801	Middle income
3	IRN	Annual temperature	-0.11388	0.999724	Middle income
3	IRQ	All indicators	-0.157154	0.997292	Middle income
3	IRQ	Variability & extremes	-0.0109326	0.590307	Middle income
3	IRQ	Day-to-day temp var.	-0.00391842	0.647891	Middle income
3	IRQ	Annual precip.	0.000324785	0.50355	Middle income
3	IRQ	Monthly precip. deviation	-0.00836767	0.491555	Middle income
3	IRQ	# of wet days	0.00192687	0.566401	Middle income
3	IRQ	Extreme precip.	-0.000549778	0.575835	Middle income
3	IRQ	Annual temperature	-0.148128	0.996717	Middle income
3	ISL	All indicators	-0.0166912	0.736869	High income
3	ISL	Variability & extremes	0.0309161	0.931879	High income
3	ISL	Day-to-day temp var.	0.0317141	0.968689	High income
3	ISL	Annual precip.	0.000828272	0.575879	High income
3	ISL	Monthly precip. deviation	-0.000209652	0.364111	High income
3	ISL	# of wet days	0.00227913	0.549862	High income
3	ISL	Extreme precip.	-0.00269507	0.485195	High income
3	ISL	Annual temperature	-0.0467253	0.99274	High income
3	ISR	All indicators	-0.105602	0.998383	High income
3	ISR	Variability & extremes	0.000149868	0.51998	High income
3	ISR	Day-to-day temp var.	-0.0031424	0.62127	High income
3	ISR	Annual precip.	-0.00152021	0.712359	High income
3	ISR	Monthly precip. deviation	-0.00444723	0.605034	High income
3	ISR	# of wet days	0.00791127	0.757882	High income
3	ISR	Extreme precip.	-3.75031e-05	0.385889	High income
3	ISR	Annual temperature	-0.104392	0.99944	High income
3	ITA	All indicators	-0.0864869	0.997216	High income
3	ITA	Variability & extremes	0.0076262	0.703998	High income
3	ITA	Day-to-day temp var.	-0.000279898	0.497991	High income
3	ITA	Annual precip.	-0.00196239	0.655887	High income
3	ITA	Monthly precip. deviation	-0.0033386	0.598672	High income
3	ITA	# of wet days	0.0134575	0.807982	High income
3	ITA	Extreme precip.	-0.00201254	0.66568	High income
3	ITA	Annual temperature	-0.0914986	0.999926	High income
3	JAM	All indicators	-0.0893834	0.993846	Middle income
3	JAM	Variability & extremes	3.10206e-05	0.507601	Middle income
3	JAM	Day-to-day temp var.	-6.90547e-05	0.448437	Middle income
3	JAM	Annual precip.	-0.00375309	0.650777	Middle income
3	JAM	Monthly precip. deviation	-0.00614596	0.543113	Middle income
3	JAM	# of wet days	0.00645422	0.603391	Middle income
3	JAM	Extreme precip.	2.56036e-05	0.620769	Middle income
3	JAM	Annual temperature	-0.0859041	0.997845	Middle income
3	JOR	All indicators	-0.118998	0.99879	Middle income
3	JOR	Variability & extremes	-0.00344992	0.576424	Middle income
3	JOR	Day-to-day temp var.	-0.0048511	0.654453	Middle income
3	JOR	Annual precip.	-0.00104859	0.698392	Middle income
3	JOR	Monthly precip. deviation	-0.0045186	0.588434	Middle income
3	JOR	# of wet days	0.00605889	0.735381	Middle income
3	JOR	Extreme precip.	-1.6945e-05	0.296885	Middle income
3	JOR	Annual temperature	-0.115062	0.999357	Middle income
3	JPN	All indicators	-0.0725244	0.995739	High income
3	JPN	Variability & extremes	0.00248109	0.602339	High income
3	JPN	Day-to-day temp var.	0.002594	0.644817	High income
3	JPN	Annual precip.	0.00304452	0.639632	High income
3	JPN	Monthly precip. deviation	0.000483428	0.657096	High income
3	JPN	# of wet days	0.00422026	0.671487	High income
3	JPN	Extreme precip.	-0.00475908	0.694036	High income
3	JPN	Annual temperature	-0.0775215	1	High income
3	KAZ	All indicators	-0.110037	0.996796	Middle income
3	KAZ	Variability & extremes	0.0112735	0.709288	Middle income
3	KAZ	Day-to-day temp var.	0.0147835	0.799032	Middle income
3	KAZ	Annual precip.	0.00158359	0.739252	Middle income
3	KAZ	Monthly precip. deviation	0.00085433	0.659134	Middle income
3	KAZ	# of wet days	-0.00275113	0.619937	Middle income
3	KAZ	Extreme precip.	-0.0015383	0.833769	Middle income
3	KAZ	Annual temperature	-0.121009	0.999454	Middle income
3	KEN	All indicators	-0.0929187	0.997259	Middle income
3	KEN	Variability & extremes	-0.0116321	0.671846	Middle income
3	KEN	Day-to-day temp var.	-0.00253988	0.756479	Middle income
3	KEN	Annual precip.	0.00551373	0.692551	Middle income
3	KEN	Monthly precip. deviation	-0.00190023	0.397466	Middle income
3	KEN	# of wet days	-0.00501079	0.627213	Middle income
3	KEN	Extreme precip.	-0.00232812	0.675671	Middle income
3	KEN	Annual temperature	-0.0870035	0.999385	Middle income
3	KGZ	All indicators	-0.0640251	0.99443	Middle income
3	KGZ	Variability & extremes	3.70252e-05	0.532847	Middle income
3	KGZ	Day-to-day temp var.	0.00481187	0.631268	Middle income
3	KGZ	Annual precip.	0.00298837	0.680902	Middle income
3	KGZ	Monthly precip. deviation	-0.000104634	0.358286	Middle income
3	KGZ	# of wet days	-0.00102727	0.546432	Middle income
3	KGZ	Extreme precip.	-0.00360602	0.694739	Middle income
3	KGZ	Annual temperature	-0.0666926	0.999994	Middle income
3	KHM	All indicators	-0.109927	0.986015	Middle income
3	KHM	Variability & extremes	0.00182591	0.529974	Middle income
3	KHM	Day-to-day temp var.	-0.00248356	0.643661	Middle income
3	KHM	Annual precip.	0.00139302	0.558974	Middle income
3	KHM	Monthly precip. deviation	-0.00109843	0.404639	Middle income
3	KHM	# of wet days	0.00563038	0.59683	Middle income
3	KHM	Extreme precip.	-0.000180895	0.516416	Middle income
3	KHM	Annual temperature	-0.112686	0.995528	Middle income
3	KIR	All indicators	-0.131305	0.988352	Middle income
3	KIR	Variability & extremes	-0.0318263	0.613692	Middle income
3	KIR	Day-to-day temp var.	-0.000933449	0.597798	Middle income
3	KIR	Annual precip.	0.0156391	0.667322	Middle income
3	KIR	Monthly precip. deviation	-0.0121877	0.43121	Middle income
3	KIR	# of wet days	-0.0189877	0.718369	Middle income
3	KIR	Extreme precip.	-0.000794026	0.501754	Middle income
3	KIR	Annual temperature	-0.115521	0.993967	Middle income
3	KNA	All indicators	-0.0783703	0.981405	High income
3	KNA	Variability & extremes	0.00909687	0.689865	High income
3	KNA	Day-to-day temp var.	0.00107879	0.723354	High income
3	KNA	Annual precip.	-0.00629971	0.766092	High income
3	KNA	Monthly precip. deviation	-0.0129334	0.646214	High income
3	KNA	# of wet days	0.0216414	0.766936	High income
3	KNA	Extreme precip.	7.67178e-05	0.615385	High income
3	KNA	Annual temperature	-0.08082	0.99662	High income
3	KOR	All indicators	-0.0806983	0.995982	High income
3	KOR	Variability & extremes	-0.00211566	0.50611	High income
3	KOR	Day-to-day temp var.	0.00371112	0.666357	High income
3	KOR	Annual precip.	0.00503666	0.702325	High income
3	KOR	Monthly precip. deviation	0.000671267	0.675501	High income
3	KOR	# of wet days	-0.00126322	0.546404	High income
3	KOR	Extreme precip.	-0.00521858	0.636553	High income
3	KOR	Annual temperature	-0.0832488	0.999996	High income
3	XKO	All indicators	-0.10481	0.994373	Middle income
3	XKO	Variability & extremes	0.0104739	0.69778	Middle income
3	XKO	Day-to-day temp var.	0.000963965	0.533766	Middle income
3	XKO	Annual precip.	-0.00200515	0.617218	Middle income
3	XKO	Monthly precip. deviation	-0.00321583	0.486799	Middle income
3	XKO	# of wet days	0.0154036	0.765866	Middle income
3	XKO	Extreme precip.	-0.00240286	0.563897	Middle income
3	XKO	Annual temperature	-0.112122	0.99927	Middle income
3	KWT	All indicators	-0.152132	0.996713	High income
3	KWT	Variability & extremes	-0.0149677	0.583485	High income
3	KWT	Day-to-day temp var.	-0.00233818	0.620304	High income
3	KWT	Annual precip.	0.00110968	0.56161	High income
3	KWT	Monthly precip. deviation	-0.00990867	0.398175	High income
3	KWT	# of wet days	-0.00269612	0.550357	High income
3	KWT	Extreme precip.	-0.000167958	0.422322	High income
3	KWT	Annual temperature	-0.140189	0.99642	High income
3	LAO	All indicators	-0.114064	0.991945	Middle income
3	LAO	Variability & extremes	-0.00302873	0.562697	Middle income
3	LAO	Day-to-day temp var.	-0.00421542	0.662386	Middle income
3	LAO	Annual precip.	0.00156129	0.562845	Middle income
3	LAO	Monthly precip. deviation	-0.00139197	0.445963	Middle income
3	LAO	# of wet days	0.0049107	0.62466	Middle income
3	LAO	Extreme precip.	-0.00224983	0.68369	Middle income
3	LAO	Annual temperature	-0.112713	0.99606	Middle income
3	LBN	All indicators	-0.097942	0.998211	Middle income
3	LBN	Variability & extremes	0.0014645	0.547882	Middle income
3	LBN	Day-to-day temp var.	-0.00486979	0.651037	Middle income
3	LBN	Annual precip.	-0.00254987	0.727268	Middle income
3	LBN	Monthly precip. deviation	-0.00521103	0.612599	Middle income
3	LBN	# of wet days	0.0117833	0.77444	Middle income
3	LBN	Extreme precip.	-1.91745e-05	0.32117	Middle income
3	LBN	Annual temperature	-0.0969614	0.999932	Middle income
3	LBR	All indicators	-0.100959	0.990135	Low income
3	LBR	Variability & extremes	-0.00201801	0.48691	Low income
3	LBR	Day-to-day temp var.	-0.00150146	0.701564	Low income
3	LBR	Annual precip.	-0.000750252	0.514693	Low income
3	LBR	Monthly precip. deviation	-0.00571953	0.477471	Low income
3	LBR	# of wet days	0.00676031	0.69624	Low income
3	LBR	Extreme precip.	-0.00143667	0.614579	Low income
3	LBR	Annual temperature	-0.0985985	0.997288	Low income
3	LBY	All indicators	-0.106452	0.998222	Middle income
3	LBY	Variability & extremes	0.000457935	0.526691	Middle income
3	LBY	Day-to-day temp var.	-0.00166263	0.574113	Middle income
3	LBY	Annual precip.	-0.000996704	0.719487	Middle income
3	LBY	Monthly precip. deviation	-0.00334236	0.611614	Middle income
3	LBY	# of wet days	0.00560665	0.763978	Middle income
3	LBY	Extreme precip.	-6.89581e-05	0.399084	Middle income
3	LBY	Annual temperature	-0.106006	0.999315	Middle income
3	LCA	All indicators	-0.0798311	0.979468	Middle income
3	LCA	Variability & extremes	0.00820647	0.695498	Middle income
3	LCA	Day-to-day temp var.	0.000813828	0.689492	Middle income
3	LCA	Annual precip.	-0.00766685	0.829534	Middle income
3	LCA	Monthly precip. deviation	-0.0165273	0.711895	Middle income
3	LCA	# of wet days	0.0246709	0.84735	Middle income
3	LCA	Extreme precip.	9.09323e-05	0.60128	Middle income
3	LCA	Annual temperature	-0.0802522	0.996604	Middle income
3	LIE	All indicators	-0.070389	0.991509	High income
3	LIE	Variability & extremes	0.00359722	0.569497	High income
3	LIE	Day-to-day temp var.	1.1411e-05	0.483111	High income
3	LIE	Annual precip.	-6.0616e-05	0.508086	High income
3	LIE	Monthly precip. deviation	-0.00123386	0.416775	High income
3	LIE	# of wet days	0.00930544	0.706348	High income
3	LIE	Extreme precip.	-0.00432737	0.526962	High income
3	LIE	Annual temperature	-0.0735388	0.999991	High income
3	LKA	All indicators	-0.0807705	0.983638	Middle income
3	LKA	Variability & extremes	-0.00308549	0.549008	Middle income
3	LKA	Day-to-day temp var.	-0.000234634	0.540854	Middle income
3	LKA	Annual precip.	0.00747724	0.74029	Middle income
3	LKA	Monthly precip. deviation	0.00144177	0.702829	Middle income
3	LKA	# of wet days	-0.00381139	0.609838	Middle income
3	LKA	Extreme precip.	-0.000476919	0.462862	Middle income
3	LKA	Annual temperature	-0.0846654	0.996956	Middle income
3	LSO	All indicators	-0.0918941	0.998246	Middle income
3	LSO	Variability & extremes	-0.00544512	0.606219	Middle income
3	LSO	Day-to-day temp var.	-0.00884253	0.790405	Middle income
3	LSO	Annual precip.	-0.000815838	0.535576	Middle income
3	LSO	Monthly precip. deviation	-0.0014416	0.412769	Middle income
3	LSO	# of wet days	0.0080536	0.656252	Middle income
3	LSO	Extreme precip.	-0.00300169	0.452716	Middle income
3	LSO	Annual temperature	-0.0861207	0.999964	Middle income
3	LTU	All indicators	-0.106812	0.98938	High income
3	LTU	Variability & extremes	0.015474	0.755058	High income
3	LTU	Day-to-day temp var.	0.0166121	0.81144	High income
3	LTU	Annual precip.	0.00254844	0.67999	High income
3	LTU	Monthly precip. deviation	0.00121618	0.698675	High income
3	LTU	# of wet days	-0.000471165	0.550651	High income
3	LTU	Extreme precip.	-0.00174161	0.593869	High income
3	LTU	Annual temperature	-0.122313	0.998448	High income
3	LUX	All indicators	-0.0789879	0.991983	High income
3	LUX	Variability & extremes	0.00510625	0.59934	High income
3	LUX	Day-to-day temp var.	-0.00158475	0.528756	High income
3	LUX	Annual precip.	0.000197217	0.501075	High income
3	LUX	Monthly precip. deviation	-0.000241687	0.369498	High income
3	LUX	# of wet days	0.0101811	0.679796	High income
3	LUX	Extreme precip.	-0.00309605	0.517134	High income
3	LUX	Annual temperature	-0.0837003	0.99967	High income
3	LVA	All indicators	-0.106335	0.988561	High income
3	LVA	Variability & extremes	0.0174837	0.771251	High income
3	LVA	Day-to-day temp var.	0.0195572	0.849159	High income
3	LVA	Annual precip.	0.00284327	0.698691	High income
3	LVA	Monthly precip. deviation	0.00130864	0.703682	High income
3	LVA	# of wet days	-0.00144245	0.565868	High income
3	LVA	Extreme precip.	-0.00177448	0.573849	High income
3	LVA	Annual temperature	-0.123796	0.998534	High income
3	MAR	All indicators	-0.103046	0.998121	Middle income
3	MAR	Variability & extremes	0.00301973	0.596369	Middle income
3	MAR	Day-to-day temp var.	-0.00610731	0.729994	Middle income
3	MAR	Annual precip.	-0.00366176	0.8554	Middle income
3	MAR	Monthly precip. deviation	-0.00694116	0.718168	Middle income
3	MAR	# of wet days	0.0161356	0.865799	Middle income
3	MAR	Extreme precip.	0.000245785	0.705784	Middle income
3	MAR	Annual temperature	-0.102434	0.999551	Middle income
3	MDA	All indicators	-0.123254	0.994018	Middle income
3	MDA	Variability & extremes	0.00965435	0.672056	Middle income
3	MDA	Day-to-day temp var.	0.00595083	0.653468	Middle income
3	MDA	Annual precip.	-0.000319047	0.512474	Middle income
3	MDA	Monthly precip. deviation	-0.00174047	0.443167	Middle income
3	MDA	# of wet days	0.00794676	0.647304	Middle income
3	MDA	Extreme precip.	-0.00237122	0.556459	Middle income
3	MDA	Annual temperature	-0.131145	0.998243	Middle income
3	MDG	All indicators	-0.0806719	0.992605	Low income
3	MDG	Variability & extremes	0.00465065	0.66288	Low income
3	MDG	Day-to-day temp var.	-0.00190497	0.696495	Low income
3	MDG	Annual precip.	-0.00187834	0.582943	Low income
3	MDG	Monthly precip. deviation	-0.00264932	0.514626	Low income
3	MDG	# of wet days	0.0107586	0.777082	Low income
3	MDG	Extreme precip.	-0.00138033	0.513042	Low income
3	MDG	Annual temperature	-0.0831955	0.999896	Low income
3	MDV	All indicators	-0.0791711	0.980633	Middle income
3	MDV	Variability & extremes	0.000922808	0.552746	Middle income
3	MDV	Day-to-day temp var.	4.92837e-05	0.508202	Middle income
3	MDV	Annual precip.	0.00712551	0.734767	Middle income
3	MDV	Monthly precip. deviation	0.00160265	0.718774	Middle income
3	MDV	# of wet days	-0.000349855	0.526511	Middle income
3	MDV	Extreme precip.	-0.000367601	0.518007	Middle income
3	MDV	Annual temperature	-0.0864834	0.996662	Middle income
3	MEX	All indicators	-0.0983619	0.997364	Middle income
3	MEX	Variability & extremes	0.00198717	0.564482	Middle income
3	MEX	Day-to-day temp var.	-0.00277924	0.67087	Middle income
3	MEX	Annual precip.	-0.00357761	0.697476	Middle income
3	MEX	Monthly precip. deviation	-0.00498244	0.633883	Middle income
3	MEX	# of wet days	0.0108237	0.786283	Middle income
3	MEX	Extreme precip.	-0.000865649	0.511497	Middle income
3	MEX	Annual temperature	-0.0968533	0.999867	Middle income
3	MKD	All indicators	-0.0981278	0.99458	Middle income
3	MKD	Variability & extremes	0.0118231	0.71311	Middle income
3	MKD	Day-to-day temp var.	0.000181931	0.511183	Middle income
3	MKD	Annual precip.	-0.00355193	0.675512	Middle income
3	MKD	Monthly precip. deviation	-0.00444492	0.540446	Middle income
3	MKD	# of wet days	0.0177892	0.775425	Middle income
3	MKD	Extreme precip.	-0.00137222	0.418067	Middle income
3	MKD	Annual temperature	-0.105316	0.999644	Middle income
3	MLI	All indicators	-0.158741	0.994947	Low income
3	MLI	Variability & extremes	-0.0129573	0.614035	Low income
3	MLI	Day-to-day temp var.	-0.00294341	0.642718	Low income
3	MLI	Annual precip.	0.00118884	0.5803	Low income
3	MLI	Monthly precip. deviation	-0.0115009	0.550013	Low income
3	MLI	# of wet days	0.00143643	0.545137	Low income
3	MLI	Extreme precip.	-1.71515e-05	0.510325	Low income
3	MLI	Annual temperature	-0.148702	0.995862	Low income
3	MLT	All indicators	-0.0832872	0.994329	High income
3	MLT	Variability & extremes	0.00944481	0.75447	High income
3	MLT	Day-to-day temp var.	-0.00036279	0.523971	High income
3	MLT	Annual precip.	-0.00266959	0.750483	High income
3	MLT	Monthly precip. deviation	-0.00474511	0.62838	High income
3	MLT	# of wet days	0.0149722	0.84264	High income
3	MLT	Extreme precip.	-0.000235157	0.302604	High income
3	MLT	Annual temperature	-0.089359	0.999784	High income
3	MMR	All indicators	-0.0960363	0.989181	Middle income
3	MMR	Variability & extremes	-0.00161511	0.496428	Middle income
3	MMR	Day-to-day temp var.	-0.00161045	0.600916	Middle income
3	MMR	Annual precip.	0.00408696	0.685274	Middle income
3	MMR	Monthly precip. deviation	-0.0021617	0.441061	Middle income
3	MMR	# of wet days	0.00395268	0.611679	Middle income
3	MMR	Extreme precip.	-0.00179612	0.673757	Middle income
3	MMR	Annual temperature	-0.0981886	0.996807	Middle income
3	MNE	All indicators	-0.09497	0.995616	Middle income
3	MNE	Variability & extremes	0.00913168	0.689263	Middle income
3	MNE	Day-to-day temp var.	0.000908563	0.545336	Middle income
3	MNE	Annual precip.	-0.00228105	0.628563	Middle income
3	MNE	Monthly precip. deviation	-0.00334497	0.524641	Middle income
3	MNE	# of wet days	0.0147909	0.772778	Middle income
3	MNE	Extreme precip.	-0.0029677	0.594549	Middle income
3	MNE	Annual temperature	-0.100944	0.999614	Middle income
3	MNG	All indicators	-0.0695505	0.997009	Middle income
3	MNG	Variability & extremes	-0.00570042	0.613714	Middle income
3	MNG	Day-to-day temp var.	0.00355495	0.597423	Middle income
3	MNG	Annual precip.	0.00199455	0.783041	Middle income
3	MNG	Monthly precip. deviation	-0.000636056	0.388322	Middle income
3	MNG	# of wet days	-0.00619049	0.734078	Middle income
3	MNG	Extreme precip.	-0.00240425	0.720745	Middle income
3	MNG	Annual temperature	-0.0660014	0.999582	Middle income
3	MOZ	All indicators	-0.108218	0.994002	Low income
3	MOZ	Variability & extremes	0.00432952	0.632265	Low income
3	MOZ	Day-to-day temp var.	-0.00552667	0.808879	Low income
3	MOZ	Annual precip.	-0.00222891	0.614566	Low income
3	MOZ	Monthly precip. deviation	-0.00300812	0.581357	Low income
3	MOZ	# of wet days	0.0142355	0.822451	Low income
3	MOZ	Extreme precip.	-0.001101	0.619846	Low income
3	MOZ	Annual temperature	-0.110061	0.99691	Low income
3	MRT	All indicators	-0.161227	0.995821	Middle income
3	MRT	Variability & extremes	-0.00978536	0.622278	Middle income
3	MRT	Day-to-day temp var.	-0.00296289	0.656238	Middle income
3	MRT	Annual precip.	-0.000333566	0.561764	Middle income
3	MRT	Monthly precip. deviation	-0.00954504	0.572471	Middle income
3	MRT	# of wet days	0.00265973	0.604461	Middle income
3	MRT	Extreme precip.	6.29502e-05	0.465774	Middle income
3	MRT	Annual temperature	-0.15279	0.995911	Middle income
3	MUS	All indicators	-0.073685	0.988318	Middle income
3	MUS	Variability & extremes	0.00259016	0.591743	Middle income
3	MUS	Day-to-day temp var.	0.000529925	0.581753	Middle income
3	MUS	Annual precip.	-0.00112526	0.552047	Middle income
3	MUS	Monthly precip. deviation	-0.00173953	0.452755	Middle income
3	MUS	# of wet days	0.00457275	0.588531	Middle income
3	MUS	Extreme precip.	-0.000686947	0.421106	Middle income
3	MUS	Annual temperature	-0.0749675	0.998076	Middle income
3	MWI	All indicators	-0.108045	0.992898	Low income
3	MWI	Variability & extremes	0.00340867	0.602607	Low income
3	MWI	Day-to-day temp var.	-0.00564132	0.758335	Low income
3	MWI	Annual precip.	-0.00161849	0.566699	Low income
3	MWI	Monthly precip. deviation	-0.00293402	0.473775	Low income
3	MWI	# of wet days	0.013901	0.784485	Low income
3	MWI	Extreme precip.	-0.00164825	0.578441	Low income
3	MWI	Annual temperature	-0.109618	0.998116	Low income
3	MYS	All indicators	-0.0873775	0.98728	Middle income
3	MYS	Variability & extremes	0.000364824	0.493249	Middle income
3	MYS	Day-to-day temp var.	-0.00205256	0.732291	Middle income
3	MYS	Annual precip.	0.00359983	0.599484	Middle income
3	MYS	Monthly precip. deviation	-0.000937876	0.408013	Middle income
3	MYS	# of wet days	0.00446155	0.565115	Middle income
3	MYS	Extreme precip.	-0.00103125	0.632604	Middle income
3	MYS	Annual temperature	-0.0909114	0.997173	Middle income
3	NAM	All indicators	-0.139844	0.995843	Middle income
3	NAM	Variability & extremes	0.00162385	0.571423	Middle income
3	NAM	Day-to-day temp var.	-0.00363469	0.697719	Middle income
3	NAM	Annual precip.	-0.0026239	0.648679	Middle income
3	NAM	Monthly precip. deviation	-0.00464933	0.526337	Middle income
3	NAM	# of wet days	0.010586	0.711803	Middle income
3	NAM	Extreme precip.	-0.000391349	0.49289	Middle income
3	NAM	Annual temperature	-0.139043	0.996906	Middle income
3	NER	All indicators	-0.167784	0.995952	Low income
3	NER	Variability & extremes	-0.0323383	0.748863	Low income
3	NER	Day-to-day temp var.	-0.00419755	0.689542	Low income
3	NER	Annual precip.	0.00416402	0.792151	Low income
3	NER	Monthly precip. deviation	-0.0197411	0.497744	Low income
3	NER	# of wet days	-0.00897154	0.752216	Low income
3	NER	Extreme precip.	-6.25215e-05	0.523707	Low income
3	NER	Annual temperature	-0.143381	0.995833	Low income
3	NGA	All indicators	-0.113864	0.994392	Middle income
3	NGA	Variability & extremes	-0.0113082	0.689199	Middle income
3	NGA	Day-to-day temp var.	-0.00253408	0.694794	Middle income
3	NGA	Annual precip.	0.00487272	0.764604	Middle income
3	NGA	Monthly precip. deviation	-0.00641868	0.543691	Middle income
3	NGA	# of wet days	-0.00160581	0.582274	Middle income
3	NGA	Extreme precip.	-0.000832659	0.615315	Middle income
3	NGA	Annual temperature	-0.108039	0.996371	Middle income
3	NIC	All indicators	-0.120277	0.99264	Middle income
3	NIC	Variability & extremes	0.00111116	0.589312	Middle income
3	NIC	Day-to-day temp var.	-0.00322116	0.769808	Middle income
3	NIC	Annual precip.	-0.00983236	0.755384	Middle income
3	NIC	Monthly precip. deviation	-0.0166159	0.645825	Middle income
3	NIC	# of wet days	0.022029	0.855424	Middle income
3	NIC	Extreme precip.	-0.000201429	0.47487	Middle income
3	NIC	Annual temperature	-0.112571	0.996526	Middle income
3	NLD	All indicators	-0.0660177	0.989483	High income
3	NLD	Variability & extremes	0.00651881	0.655978	High income
3	NLD	Day-to-day temp var.	0.00121224	0.547821	High income
3	NLD	Annual precip.	0.00133098	0.584112	High income
3	NLD	Monthly precip. deviation	0.00101795	0.708174	High income
3	NLD	# of wet days	0.00626849	0.630394	High income
3	NLD	Extreme precip.	-0.00187528	0.603066	High income
3	NLD	Annual temperature	-0.0732077	0.999497	High income
3	NOR	All indicators	-0.0576991	0.983422	High income
3	NOR	Variability & extremes	0.0120187	0.742892	High income
3	NOR	Day-to-day temp var.	0.0166879	0.871274	High income
3	NOR	Annual precip.	0.00464846	0.797137	High income
3	NOR	Monthly precip. deviation	0.00174805	0.732426	High income
3	NOR	# of wet days	-0.00259812	0.60514	High income
3	NOR	Extreme precip.	-0.00366634	0.73833	High income
3	NOR	Annual temperature	-0.0729804	0.999711	High income
3	NPL	All indicators	-0.0831817	0.995236	Middle income
3	NPL	Variability & extremes	-0.00611118	0.548482	Middle income
3	NPL	Day-to-day temp var.	0.00416363	0.722752	Middle income
3	NPL	Annual precip.	0.00594515	0.751912	Middle income
3	NPL	Monthly precip. deviation	-0.00117107	0.378185	Middle income
3	NPL	# of wet days	-0.00202282	0.582271	Middle income
3	NPL	Extreme precip.	-0.00714587	0.706673	Middle income
3	NPL	Annual temperature	-0.0827833	0.999965	Middle income
3	NRU	All indicators	-0.102523	0.970571	High income
3	NRU	Variability & extremes	-0.022267	0.666623	High income
3	NRU	Day-to-day temp var.	-0.000814116	0.596774	High income
3	NRU	Annual precip.	0.0198496	0.656223	High income
3	NRU	Monthly precip. deviation	-0.00454848	0.42207	High income
3	NRU	# of wet days	-0.0166019	0.714621	High income
3	NRU	Extreme precip.	-0.000451805	0.4801	High income
3	NRU	Annual temperature	-0.0980944	0.995225	High income
3	NZL	All indicators	-0.0488677	0.994639	High income
3	NZL	Variability & extremes	0.0040604	0.656514	High income
3	NZL	Day-to-day temp var.	-0.000660783	0.525305	High income
3	NZL	Annual precip.	0.000275872	0.497942	High income
3	NZL	Monthly precip. deviation	-0.000796117	0.430786	High income
3	NZL	# of wet days	0.00864122	0.770817	High income
3	NZL	Extreme precip.	-0.00302821	0.64565	High income
3	NZL	Annual temperature	-0.0528649	0.999999	High income
3	OMN	All indicators	-0.141921	0.996991	High income
3	OMN	Variability & extremes	-0.0147989	0.597062	High income
3	OMN	Day-to-day temp var.	-0.00260997	0.623021	High income
3	OMN	Annual precip.	0.000805177	0.482617	High income
3	OMN	Monthly precip. deviation	-0.00967031	0.481219	High income
3	OMN	# of wet days	-0.0028631	0.513049	High income
3	OMN	Extreme precip.	-4.65998e-05	0.483097	High income
3	OMN	Annual temperature	-0.129695	0.996349	High income
3	PAK	All indicators	-0.13172	0.996693	Middle income
3	PAK	Variability & extremes	-0.00722974	0.567265	Middle income
3	PAK	Day-to-day temp var.	-0.000630769	0.531275	Middle income
3	PAK	Annual precip.	0.00215823	0.644505	Middle income
3	PAK	Monthly precip. deviation	-0.00157872	0.373839	Middle income
3	PAK	# of wet days	-0.00426796	0.590263	Middle income
3	PAK	Extreme precip.	-0.000829539	0.559647	Middle income
3	PAK	Annual temperature	-0.127199	0.996671	Middle income
3	PAN	All indicators	-0.101922	0.990029	High income
3	PAN	Variability & extremes	-0.00751069	0.532493	High income
3	PAN	Day-to-day temp var.	-0.00150981	0.677753	High income
3	PAN	Annual precip.	-0.0026466	0.503269	High income
3	PAN	Monthly precip. deviation	-0.0105731	0.467734	High income
3	PAN	# of wet days	0.00562948	0.640688	High income
3	PAN	Extreme precip.	-0.000794092	0.552443	High income
3	PAN	Annual temperature	-0.0930529	0.996972	High income
3	PER	All indicators	-0.08664	0.996534	Middle income
3	PER	Variability & extremes	-0.00778934	0.633147	Middle income
3	PER	Day-to-day temp var.	-0.00125947	0.699834	Middle income
3	PER	Annual precip.	0.00585394	0.75674	Middle income
3	PER	Monthly precip. deviation	-0.00378741	0.533654	Middle income
3	PER	# of wet days	0.00252681	0.579567	Middle income
3	PER	Extreme precip.	-0.00532164	0.856371	Middle income
3	PER	Annual temperature	-0.0848038	0.999924	Middle income
3	PHL	All indicators	-0.0861642	0.987694	Middle income
3	PHL	Variability & extremes	0.00183377	0.525697	Middle income
3	PHL	Day-to-day temp var.	-0.000990463	0.626379	Middle income
3	PHL	Annual precip.	0.00179017	0.541787	Middle income
3	PHL	Monthly precip. deviation	-0.000200107	0.411703	Middle income
3	PHL	# of wet days	0.00354636	0.573432	Middle income
3	PHL	Extreme precip.	-0.000464111	0.520298	Middle income
3	PHL	Annual temperature	-0.0893595	0.996613	Middle income
3	PLW	All indicators	-0.0795456	0.983611	Middle income
3	PLW	Variability & extremes	0.00141962	0.540606	Middle income
3	PLW	Day-to-day temp var.	0.000120622	0.517612	Middle income
3	PLW	Annual precip.	0.00122197	0.540682	Middle income
3	PLW	Monthly precip. deviation	-0.000714314	0.381295	Middle income
3	PLW	# of wet days	0.00222936	0.477493	Middle income
3	PLW	Extreme precip.	-0.000159248	0.46889	Middle income
3	PLW	Annual temperature	-0.0818717	0.996773	Middle income
3	PNG	All indicators	-0.0724735	0.991081	Middle income
3	PNG	Variability & extremes	-0.00516761	0.617404	Middle income
3	PNG	Day-to-day temp var.	-0.0011462	0.683734	Middle income
3	PNG	Annual precip.	0.00555296	0.725657	Middle income
3	PNG	Monthly precip. deviation	-0.000856764	0.384278	Middle income
3	PNG	# of wet days	0.00137273	0.431389	Middle income
3	PNG	Extreme precip.	-0.00448404	0.729281	Middle income
3	PNG	Annual temperature	-0.0727125	0.999995	Middle income
3	POL	All indicators	-0.09877	0.993314	High income
3	POL	Variability & extremes	0.00837693	0.664258	High income
3	POL	Day-to-day temp var.	0.0072676	0.69534	High income
3	POL	Annual precip.	0.00175136	0.611923	High income
3	POL	Monthly precip. deviation	0.00040414	0.653364	High income
3	POL	# of wet days	0.0027251	0.541639	High income
3	POL	Extreme precip.	-0.00191312	0.644298	High income
3	POL	Annual temperature	-0.107589	0.998988	High income
3	PRK	All indicators	-0.0753062	0.996211	Low income
3	PRK	Variability & extremes	-0.00180256	0.491022	Low income
3	PRK	Day-to-day temp var.	0.00766902	0.763625	Low income
3	PRK	Annual precip.	0.00516357	0.695777	Low income
3	PRK	Monthly precip. deviation	0.000109917	0.633824	Low income
3	PRK	# of wet days	-0.00204206	0.590923	Low income
3	PRK	Extreme precip.	-0.00752499	0.646719	Low income
3	PRK	Annual temperature	-0.078224	0.999996	Low income
3	PRT	All indicators	-0.0699363	0.992493	High income
3	PRT	Variability & extremes	0.00854176	0.683911	High income
3	PRT	Day-to-day temp var.	-0.00495188	0.717468	High income
3	PRT	Annual precip.	-0.00507884	0.715545	High income
3	PRT	Monthly precip. deviation	-0.00586216	0.622708	High income
3	PRT	# of wet days	0.0208507	0.826258	High income
3	PRT	Extreme precip.	-0.00107855	0.508979	High income
3	PRT	Annual temperature	-0.0729626	0.999698	High income
3	PRY	All indicators	-0.134442	0.994396	Middle income
3	PRY	Variability & extremes	-0.0116298	0.72241	Middle income
3	PRY	Day-to-day temp var.	-0.010257	0.763055	Middle income
3	PRY	Annual precip.	0.00310439	0.597742	Middle income
3	PRY	Monthly precip. deviation	-0.000337011	0.375945	Middle income
3	PRY	# of wet days	0.00125318	0.515314	Middle income
3	PRY	Extreme precip.	-0.00219826	0.610326	Middle income
3	PRY	Annual temperature	-0.127059	0.995555	Middle income
3	QAT	All indicators	-0.145547	0.996616	High income
3	QAT	Variability & extremes	-0.0152292	0.559897	High income
3	QAT	Day-to-day temp var.	-0.00164564	0.591381	High income
3	QAT	Annual precip.	0.000894201	0.521374	High income
3	QAT	Monthly precip. deviation	-0.0108579	0.422967	High income
3	QAT	# of wet days	-0.002888	0.534215	High income
3	QAT	Extreme precip.	-7.91859e-05	0.465415	High income
3	QAT	Annual temperature	-0.133172	0.996381	High income
3	ROU	All indicators	-0.112565	0.99475	High income
3	ROU	Variability & extremes	0.00913144	0.687627	High income
3	ROU	Day-to-day temp var.	0.00366745	0.587384	High income
3	ROU	Annual precip.	-0.000611629	0.551655	High income
3	ROU	Monthly precip. deviation	-0.00206002	0.45102	High income
3	ROU	# of wet days	0.00976975	0.714205	High income
3	ROU	Extreme precip.	-0.00208986	0.602731	High income
3	ROU	Annual temperature	-0.119857	0.99881	High income
3	RUS	All indicators	-0.106688	0.994683	Middle income
3	RUS	Variability & extremes	0.0194349	0.859429	Middle income
3	RUS	Day-to-day temp var.	0.0226083	0.92377	Middle income
3	RUS	Annual precip.	0.00206474	0.756528	Middle income
3	RUS	Monthly precip. deviation	0.000253162	0.585037	Middle income
3	RUS	# of wet days	-0.00100699	0.551384	Middle income
3	RUS	Extreme precip.	-0.00224621	0.945566	Middle income
3	RUS	Annual temperature	-0.125021	0.999324	Middle income
3	RWA	All indicators	-0.0870396	0.993715	Low income
3	RWA	Variability & extremes	-0.00863312	0.683434	Low income
3	RWA	Day-to-day temp var.	-0.00331448	0.746276	Low income
3	RWA	Annual precip.	0.00762286	0.760629	Low income
3	RWA	Monthly precip. deviation	0.000662494	0.682577	Low income
3	RWA	# of wet days	-0.000256448	0.513731	Low income
3	RWA	Extreme precip.	-0.00572713	0.822438	Low income
3	RWA	Annual temperature	-0.0860476	0.999858	Low income
3	SAU	All indicators	-0.152819	0.997559	High income
3	SAU	Variability & extremes	-0.0134447	0.649251	High income
3	SAU	Day-to-day temp var.	-0.00295534	0.642726	High income
3	SAU	Annual precip.	0.000990696	0.601801	High income
3	SAU	Monthly precip. deviation	-0.00670537	0.47424	High income
3	SAU	# of wet days	-0.0038651	0.606164	High income
3	SAU	Extreme precip.	-0.000175922	0.525877	High income
3	SAU	Annual temperature	-0.142101	0.996567	High income
3	SDN	All indicators	-0.15418	0.996513	Low income
3	SDN	Variability & extremes	-0.0252323	0.7687	Low income
3	SDN	Day-to-day temp var.	-0.00446259	0.66487	Low income
3	SDN	Annual precip.	0.00348424	0.793722	Low income
3	SDN	Monthly precip. deviation	-0.0137223	0.485822	Low income
3	SDN	# of wet days	-0.00736229	0.740795	Low income
3	SDN	Extreme precip.	-4.9267e-05	0.533978	Low income
3	SDN	Annual temperature	-0.135253	0.995989	Low income
3	SSD	All indicators	-0.119652	0.993959	Low income
3	SSD	Variability & extremes	-0.0129303	0.747677	Low income
3	SSD	Day-to-day temp var.	-0.00458496	0.707379	Low income
3	SSD	Annual precip.	0.00616902	0.815159	Low income
3	SSD	Monthly precip. deviation	-0.00387372	0.444773	Low income
3	SSD	# of wet days	-0.00404935	0.675301	Low income
3	SSD	Extreme precip.	-0.000474037	0.606565	Low income
3	SSD	Annual temperature	-0.113603	0.996019	Low income
3	SEN	All indicators	-0.121846	0.994985	Middle income
3	SEN	Variability & extremes	-0.00675625	0.462973	Middle income
3	SEN	Day-to-day temp var.	-0.000269791	0.51989	Middle income
3	SEN	Annual precip.	-0.00191688	0.640316	Middle income
3	SEN	Monthly precip. deviation	-0.0141848	0.581848	Middle income
3	SEN	# of wet days	0.00800292	0.696603	Middle income
3	SEN	Extreme precip.	-8.63165e-05	0.425622	Middle income
3	SEN	Annual temperature	-0.114245	0.996373	Middle income
3	SGP	All indicators	-0.0879422	0.981164	High income
3	SGP	Variability & extremes	0.00275053	0.532517	High income
3	SGP	Day-to-day temp var.	-0.00158214	0.642592	High income
3	SGP	Annual precip.	0.000674087	0.546484	High income
3	SGP	Monthly precip. deviation	-0.00197084	0.405301	High income
3	SGP	# of wet days	0.00686935	0.55242	High income
3	SGP	Extreme precip.	-0.000401737	0.481961	High income
3	SGP	Annual temperature	-0.0909188	0.99662	High income
3	SLB	All indicators	-0.077543	0.988241	Middle income
3	SLB	Variability & extremes	0.000197883	0.503964	Middle income
3	SLB	Day-to-day temp var.	0.000359612	0.574709	Middle income
3	SLB	Annual precip.	0.00103122	0.55689	Middle income
3	SLB	Monthly precip. deviation	-0.00103519	0.378612	Middle income
3	SLB	# of wet days	0.00136186	0.425962	Middle income
3	SLB	Extreme precip.	-0.000379414	0.477088	Middle income
3	SLB	Annual temperature	-0.0785913	0.997036	Middle income
3	SLE	All indicators	-0.105778	0.988086	Low income
3	SLE	Variability & extremes	-0.00123123	0.447226	Low income
3	SLE	Day-to-day temp var.	-0.00136952	0.64629	Low income
3	SLE	Annual precip.	-0.000524215	0.507449	Low income
3	SLE	Monthly precip. deviation	-0.0080708	0.490319	Low income
3	SLE	# of wet days	0.0098883	0.70028	Low income
3	SLE	Extreme precip.	-0.00144869	0.554918	Low income
3	SLE	Annual temperature	-0.104311	0.996848	Low income
3	SLV	All indicators	-0.122531	0.992319	Middle income
3	SLV	Variability & extremes	-0.00143585	0.462467	Middle income
3	SLV	Day-to-day temp var.	-0.0029528	0.71038	Middle income
3	SLV	Annual precip.	-0.00715732	0.680965	Middle income
3	SLV	Monthly precip. deviation	-0.012479	0.562979	Middle income
3	SLV	# of wet days	0.0148361	0.764712	Middle income
3	SLV	Extreme precip.	-0.000358059	0.422578	Middle income
3	SLV	Annual temperature	-0.115044	0.996641	Middle income
3	SMR	All indicators	-0.0995385	0.995489	High income
3	SMR	Variability & extremes	0.00890197	0.702051	High income
3	SMR	Day-to-day temp var.	-0.000258258	0.501471	High income
3	SMR	Annual precip.	-0.00232353	0.641976	High income
3	SMR	Monthly precip. deviation	-0.00303067	0.507888	High income
3	SMR	# of wet days	0.013972	0.771683	High income
3	SMR	Extreme precip.	-0.00157339	0.539705	High income
3	SMR	Annual temperature	-0.105272	0.999538	High income
3	SOM	All indicators	-0.116452	0.996695	Low income
3	SOM	Variability & extremes	-0.0151288	0.667751	Low income
3	SOM	Day-to-day temp var.	-0.00227767	0.780526	Low income
3	SOM	Annual precip.	0.00459014	0.683542	Low income
3	SOM	Monthly precip. deviation	-0.00393895	0.422839	Low income
3	SOM	# of wet days	-0.00885267	0.654	Low income
3	SOM	Extreme precip.	-0.000274217	0.518121	Low income
3	SOM	Annual temperature	-0.106697	0.99651	Low income
3	SRB	All indicators	-0.115785	0.993807	Middle income
3	SRB	Variability & extremes	0.00973463	0.677807	Middle income
3	SRB	Day-to-day temp var.	0.00130893	0.550092	Middle income
3	SRB	Annual precip.	-0.00108236	0.575759	Middle income
3	SRB	Monthly precip. deviation	-0.00219742	0.441972	Middle income
3	SRB	# of wet days	0.01326	0.74056	Middle income
3	SRB	Extreme precip.	-0.00240712	0.599676	Middle income
3	SRB	Annual temperature	-0.123155	0.9987	Middle income
3	STP	All indicators	-0.0875062	0.988699	Middle income
3	STP	Variability & extremes	-0.00146221	0.477733	Middle income
3	STP	Day-to-day temp var.	-0.000214547	0.535589	Middle income
3	STP	Annual precip.	0.00308064	0.604968	Middle income
3	STP	Monthly precip. deviation	-0.000538829	0.354874	Middle income
3	STP	# of wet days	0.000107789	0.490581	Middle income
3	STP	Extreme precip.	-0.000761028	0.504914	Middle income
3	STP	Annual temperature	-0.0888799	0.997209	Middle income
3	SUR	All indicators	-0.0988685	0.987702	Middle income
3	SUR	Variability & extremes	0.00893447	0.711476	Middle income
3	SUR	Day-to-day temp var.	-0.00157973	0.717896	Middle income
3	SUR	Annual precip.	-0.00678547	0.777551	Middle income
3	SUR	Monthly precip. deviation	-0.0105846	0.657122	Middle income
3	SUR	# of wet days	0.0218716	0.835606	Middle income
3	SUR	Extreme precip.	-0.000209068	0.4935	Middle income
3	SUR	Annual temperature	-0.100831	0.996581	Middle income
3	SVK	All indicators	-0.102779	0.994005	High income
3	SVK	Variability & extremes	0.00749223	0.667605	High income
3	SVK	Day-to-day temp var.	0.00339891	0.596623	High income
3	SVK	Annual precip.	0.000699491	0.517469	High income
3	SVK	Monthly precip. deviation	-0.000574406	0.394699	High income
3	SVK	# of wet days	0.0073192	0.638504	High income
3	SVK	Extreme precip.	-0.00251135	0.595373	High income
3	SVK	Annual temperature	-0.109884	0.999025	High income
3	SVN	All indicators	-0.0968997	0.995889	High income
3	SVN	Variability & extremes	0.00451188	0.602779	High income
3	SVN	Day-to-day temp var.	-0.00050714	0.517325	High income
3	SVN	Annual precip.	-5.70156e-05	0.509907	High income
3	SVN	Monthly precip. deviation	-0.00141858	0.420211	High income
3	SVN	# of wet days	0.00901997	0.690019	High income
3	SVN	Extreme precip.	-0.00240422	0.560921	High income
3	SVN	Annual temperature	-0.100785	0.999559	High income
3	SWE	All indicators	-0.0790923	0.9924	High income
3	SWE	Variability & extremes	0.0120863	0.759268	High income
3	SWE	Day-to-day temp var.	0.0147606	0.859384	High income
3	SWE	Annual precip.	0.00303255	0.750361	High income
3	SWE	Monthly precip. deviation	0.00128845	0.696684	High income
3	SWE	# of wet days	-0.0015317	0.570927	High income
3	SWE	Extreme precip.	-0.00231393	0.720548	High income
3	SWE	Annual temperature	-0.0926044	0.999564	High income
3	SWZ	All indicators	-0.114676	0.996066	Middle income
3	SWZ	Variability & extremes	-0.00784852	0.646865	Middle income
3	SWZ	Day-to-day temp var.	-0.0118342	0.87251	Middle income
3	SWZ	Annual precip.	-0.00186403	0.581543	Middle income
3	SWZ	Monthly precip. deviation	-0.00274574	0.494174	Middle income
3	SWZ	# of wet days	0.00957113	0.685676	Middle income
3	SWZ	Extreme precip.	-0.00261556	0.408094	Middle income
3	SWZ	Annual temperature	-0.105972	0.998881	Middle income
3	SYC	All indicators	-0.0886629	0.991759	High income
3	SYC	Variability & extremes	-0.00205011	0.535984	High income
3	SYC	Day-to-day temp var.	0.000265344	0.56545	High income
3	SYC	Annual precip.	0.00292938	0.576427	High income
3	SYC	Monthly precip. deviation	-0.000958809	0.412774	High income
3	SYC	# of wet days	-0.000814459	0.56223	High income
3	SYC	Extreme precip.	-0.00046639	0.495177	High income
3	SYC	Annual temperature	-0.0892955	0.996664	High income
3	SYR	All indicators	-0.11642	0.998273	Low income
3	SYR	Variability & extremes	0.0006304	0.540664	Low income
3	SYR	Day-to-day temp var.	-0.0045204	0.643723	Low income
3	SYR	Annual precip.	-0.00182494	0.682885	Low income
3	SYR	Monthly precip. deviation	-0.00445732	0.579299	Low income
3	SYR	# of wet days	0.0100632	0.747088	Low income
3	SYR	Extreme precip.	-0.000246908	0.463264	Low income
3	SYR	Annual temperature	-0.115349	0.999426	Low income
3	TCD	All indicators	-0.142525	0.994176	Low income
3	TCD	Variability & extremes	-0.0254272	0.761566	Low income
3	TCD	Day-to-day temp var.	-0.00396067	0.682249	Low income
3	TCD	Annual precip.	0.00688249	0.878619	Low income
3	TCD	Monthly precip. deviation	-0.014561	0.514224	Low income
3	TCD	# of wet days	-0.00718574	0.736655	Low income
3	TCD	Extreme precip.	-7.51436e-06	0.51361	Low income
3	TCD	Annual temperature	-0.126179	0.995579	Low income
3	TGO	All indicators	-0.104162	0.992352	Low income
3	TGO	Variability & extremes	-0.00246226	0.51358	Low income
3	TGO	Day-to-day temp var.	-0.00205876	0.69267	Low income
3	TGO	Annual precip.	0.00219551	0.629674	Low income
3	TGO	Monthly precip. deviation	-0.00225704	0.434036	Low income
3	TGO	# of wet days	0.00244571	0.589331	Low income
3	TGO	Extreme precip.	-0.000558143	0.551352	Low income
3	TGO	Annual temperature	-0.103892	0.996464	Low income
3	THA	All indicators	-0.118209	0.989814	Middle income
3	THA	Variability & extremes	-0.000108127	0.509719	Middle income
3	THA	Day-to-day temp var.	-0.00310431	0.658522	Middle income
3	THA	Annual precip.	0.00044422	0.521918	Middle income
3	THA	Monthly precip. deviation	-0.00214217	0.483319	Middle income
3	THA	# of wet days	0.00558447	0.603449	Middle income
3	THA	Extreme precip.	-0.000375222	0.576682	Middle income
3	THA	Annual temperature	-0.118429	0.995269	Middle income
3	TJK	All indicators	-0.0822315	0.996135	Middle income
3	TJK	Variability & extremes	0.000132077	0.548717	Middle income
3	TJK	Day-to-day temp var.	0.00339125	0.580145	Middle income
3	TJK	Annual precip.	0.0028045	0.643066	Middle income
3	TJK	Monthly precip. deviation	-0.00100506	0.383828	Middle income
3	TJK	# of wet days	0.00234606	0.535507	Middle income
3	TJK	Extreme precip.	-0.00454546	0.648761	Middle income
3	TJK	Annual temperature	-0.0847445	0.999997	Middle income
3	TKM	All indicators	-0.12977	0.997778	Middle income
3	TKM	Variability & extremes	-0.00455035	0.569714	Middle income
3	TKM	Day-to-day temp var.	-0.00199131	0.583388	Middle income
3	TKM	Annual precip.	0.000714609	0.561755	Middle income
3	TKM	Monthly precip. deviation	-0.00104376	0.387748	Middle income
3	TKM	# of wet days	-0.000589805	0.503582	Middle income
3	TKM	Extreme precip.	-0.000899943	0.616234	Middle income
3	TKM	Annual temperature	-0.126352	0.998652	Middle income
3	TLS	All indicators	-0.0848344	0.986769	Middle income
3	TLS	Variability & extremes	-0.000193213	0.435332	Middle income
3	TLS	Day-to-day temp var.	-0.000118006	0.505336	Middle income
3	TLS	Annual precip.	0.000116398	0.50104	Middle income
3	TLS	Monthly precip. deviation	-0.00269745	0.430742	Middle income
3	TLS	# of wet days	0.00390539	0.586674	Middle income
3	TLS	Extreme precip.	-0.00117031	0.425801	Middle income
3	TLS	Annual temperature	-0.084484	0.99727	Middle income
3	TON	All indicators	-0.0739703	0.984536	Middle income
3	TON	Variability & extremes	0.000337436	0.553697	Middle income
3	TON	Day-to-day temp var.	0.00192887	0.717504	Middle income
3	TON	Annual precip.	0.000627218	0.512421	Middle income
3	TON	Monthly precip. deviation	-0.00148608	0.404053	Middle income
3	TON	# of wet days	0.000799747	0.515308	Middle income
3	TON	Extreme precip.	-0.000778683	0.433552	Middle income
3	TON	Annual temperature	-0.074667	0.996945	Middle income
3	TTO	All indicators	-0.0852184	0.985446	High income
3	TTO	Variability & extremes	0.00479278	0.633431	High income
3	TTO	Day-to-day temp var.	0.000479188	0.636061	High income
3	TTO	Annual precip.	-0.00737747	0.851922	High income
3	TTO	Monthly precip. deviation	-0.0178664	0.752143	High income
3	TTO	# of wet days	0.0228584	0.863285	High income
3	TTO	Extreme precip.	7.64331e-05	0.616562	High income
3	TTO	Annual temperature	-0.0828701	0.996707	High income
3	TUN	All indicators	-0.0975597	0.996893	Middle income
3	TUN	Variability & extremes	0.00626135	0.691099	Middle income
3	TUN	Day-to-day temp var.	-0.00226634	0.587114	Middle income
3	TUN	Annual precip.	-0.00242423	0.781243	Middle income
3	TUN	Monthly precip. deviation	-0.00481708	0.643429	Middle income
3	TUN	# of wet days	0.0136246	0.854423	Middle income
3	TUN	Extreme precip.	-7.68514e-05	0.395579	Middle income
3	TUN	Annual temperature	-0.100974	0.999691	Middle income
3	TUR	All indicators	-0.093686	0.997874	Middle income
3	TUR	Variability & extremes	0.0074187	0.673331	Middle income
3	TUR	Day-to-day temp var.	-0.00104777	0.516299	Middle income
3	TUR	Annual precip.	-0.00205841	0.648534	Middle income
3	TUR	Monthly precip. deviation	-0.00341614	0.566764	Middle income
3	TUR	# of wet days	0.0132949	0.797816	Middle income
3	TUR	Extreme precip.	-0.00118141	0.660909	Middle income
3	TUR	Annual temperature	-0.0984028	0.999947	Middle income
3	TWN	All indicators	-0.0780363	0.984751	High income
3	TWN	Variability & extremes	0.00546937	0.640288	High income
3	TWN	Day-to-day temp var.	0.00246296	0.661497	High income
3	TWN	Annual precip.	-0.000550776	0.51922	High income
3	TWN	Monthly precip. deviation	-0.00136371	0.434163	High income
3	TWN	# of wet days	0.00691537	0.611736	High income
3	TWN	Extreme precip.	-0.00242699	0.364229	High income
3	TWN	Annual temperature	-0.0824099	0.999506	High income
3	TZA	All indicators	-0.0966609	0.995127	Middle income
3	TZA	Variability & extremes	-0.00284516	0.552071	Middle income
3	TZA	Day-to-day temp var.	-0.00240201	0.770144	Middle income
3	TZA	Annual precip.	0.00369218	0.658581	Middle income
3	TZA	Monthly precip. deviation	-0.00081627	0.422788	Middle income
3	TZA	# of wet days	0.00210541	0.553578	Middle income
3	TZA	Extreme precip.	-0.00166726	0.814318	Middle income
3	TZA	Annual temperature	-0.097347	0.998234	Middle income
3	UGA	All indicators	-0.0977672	0.994676	Low income
3	UGA	Variability & extremes	-0.0098693	0.72503	Low income
3	UGA	Day-to-day temp var.	-0.00343551	0.67467	Low income
3	UGA	Annual precip.	0.00648873	0.754175	Low income
3	UGA	Monthly precip. deviation	-0.000225858	0.35133	Low income
3	UGA	# of wet days	-0.00336054	0.593538	Low income
3	UGA	Extreme precip.	-0.00286265	0.803402	Low income
3	UGA	Annual temperature	-0.0946236	0.998224	Low income
3	UKR	All indicators	-0.123423	0.992965	Middle income
3	UKR	Variability & extremes	0.0137561	0.751117	Middle income
3	UKR	Day-to-day temp var.	0.0108498	0.741963	Middle income
3	UKR	Annual precip.	0.000338348	0.525791	Middle income
3	UKR	Monthly precip. deviation	-0.000820897	0.403185	Middle income
3	UKR	# of wet days	0.00570361	0.630884	Middle income
3	UKR	Extreme precip.	-0.00188867	0.761504	Middle income
3	UKR	Annual temperature	-0.135336	0.998052	Middle income
3	URY	All indicators	-0.0758453	0.990874	High income
3	URY	Variability & extremes	-0.00171513	0.502542	High income
3	URY	Day-to-day temp var.	-0.000157014	0.485765	High income
3	URY	Annual precip.	0.00285792	0.631032	High income
3	URY	Monthly precip. deviation	0.000691522	0.68171	High income
3	URY	# of wet days	0.0018761	0.536527	High income
3	URY	Extreme precip.	-0.00405652	0.58653	High income
3	URY	Annual temperature	-0.0768283	0.998944	High income
3	USA	All indicators	-0.107163	0.99785	High income
3	USA	Variability & extremes	0.00344822	0.590763	High income
3	USA	Day-to-day temp var.	0.0057312	0.694315	High income
3	USA	Annual precip.	0.0024026	0.700335	High income
3	USA	Monthly precip. deviation	-4.86257e-05	0.44518	High income
3	USA	# of wet days	0.00130211	0.548722	High income
3	USA	Extreme precip.	-0.00342414	0.926257	High income
3	USA	Annual temperature	-0.112253	0.999869	High income
3	UZB	All indicators	-0.117475	0.997516	Middle income
3	UZB	Variability & extremes	-0.0020161	0.499718	Middle income
3	UZB	Day-to-day temp var.	0.00127006	0.533073	Middle income
3	UZB	Annual precip.	0.00197267	0.656304	Middle income
3	UZB	Monthly precip. deviation	-0.000870229	0.382172	Middle income
3	UZB	# of wet days	-0.000409901	0.514145	Middle income
3	UZB	Extreme precip.	-0.00197351	0.680685	Middle income
3	UZB	Annual temperature	-0.117294	0.999342	Middle income
3	VCT	All indicators	-0.0793809	0.979082	Middle income
3	VCT	Variability & extremes	0.00870013	0.702674	Middle income
3	VCT	Day-to-day temp var.	0.000807525	0.686773	Middle income
3	VCT	Annual precip.	-0.00755469	0.829734	Middle income
3	VCT	Monthly precip. deviation	-0.0165871	0.714748	Middle income
3	VCT	# of wet days	0.0252497	0.849554	Middle income
3	VCT	Extreme precip.	8.91328e-05	0.599323	Middle income
3	VCT	Annual temperature	-0.0803561	0.996604	Middle income
3	VEN	All indicators	-0.117372	0.995056	Middle income
3	VEN	Variability & extremes	0.00139764	0.599112	Middle income
3	VEN	Day-to-day temp var.	-0.00349083	0.867405	Middle income
3	VEN	Annual precip.	-0.00649347	0.819474	Middle income
3	VEN	Monthly precip. deviation	-0.0147622	0.729172	Middle income
3	VEN	# of wet days	0.0204581	0.873334	Middle income
3	VEN	Extreme precip.	-0.000132314	0.472187	Middle income
3	VEN	Annual temperature	-0.112992	0.996647	Middle income
3	VNM	All indicators	-0.102841	0.991249	Middle income
3	VNM	Variability & extremes	0.000857607	0.518701	Middle income
3	VNM	Day-to-day temp var.	-0.00166444	0.584753	Middle income
3	VNM	Annual precip.	0.00165029	0.577573	Middle income
3	VNM	Monthly precip. deviation	-0.000648913	0.438032	Middle income
3	VNM	# of wet days	0.00442082	0.599793	Middle income
3	VNM	Extreme precip.	-0.00118883	0.623157	Middle income
3	VNM	Annual temperature	-0.105005	0.996317	Middle income
3	VUT	All indicators	-0.0798714	0.990548	Middle income
3	VUT	Variability & extremes	-0.00096673	0.501844	Middle income
3	VUT	Day-to-day temp var.	0.000748201	0.644915	Middle income
3	VUT	Annual precip.	-0.000780388	0.508804	Middle income
3	VUT	Monthly precip. deviation	-0.00118501	0.391329	Middle income
3	VUT	# of wet days	0.000139757	0.462564	Middle income
3	VUT	Extreme precip.	-0.000549344	0.480046	Middle income
3	VUT	Annual temperature	-0.0780916	0.996787	Middle income
3	WSM	All indicators	-0.0748235	0.980972	Middle income
3	WSM	Variability & extremes	-0.0010294	0.543981	Middle income
3	WSM	Day-to-day temp var.	0.00025416	0.567448	Middle income
3	WSM	Annual precip.	0.001255	0.516897	Middle income
3	WSM	Monthly precip. deviation	-0.00105671	0.393248	Middle income
3	WSM	# of wet days	0.000293113	0.431981	Middle income
3	WSM	Extreme precip.	-0.000428915	0.442617	Middle income
3	WSM	Annual temperature	-0.0749231	0.996977	Middle income
3	YEM	All indicators	-0.120821	0.997573	Low income
3	YEM	Variability & extremes	-0.0171702	0.621855	Low income
3	YEM	Day-to-day temp var.	-0.00205761	0.607358	Low income
3	YEM	Annual precip.	0.00393856	0.668926	Low income
3	YEM	Monthly precip. deviation	-0.00598812	0.450102	Low income
3	YEM	# of wet days	-0.00816681	0.662365	Low income
3	YEM	Extreme precip.	-0.00130772	0.52667	Low income
3	YEM	Annual temperature	-0.108771	0.998058	Low income
3	ZAF	All indicators	-0.112033	0.998184	Middle income
3	ZAF	Variability & extremes	-0.003406	0.595845	Middle income
3	ZAF	Day-to-day temp var.	-0.00900746	0.848264	Middle income
3	ZAF	Annual precip.	-0.00197604	0.600699	Middle income
3	ZAF	Monthly precip. deviation	-0.00269351	0.525668	Middle income
3	ZAF	# of wet days	0.0101462	0.738202	Middle income
3	ZAF	Extreme precip.	-0.00159526	0.609356	Middle income
3	ZAF	Annual temperature	-0.107198	0.999001	Middle income
3	ZMB	All indicators	-0.122125	0.996093	Low income
3	ZMB	Variability & extremes	-0.000475566	0.501145	Low income
3	ZMB	Day-to-day temp var.	-0.00556984	0.772511	Low income
3	ZMB	Annual precip.	-0.00104415	0.551654	Low income
3	ZMB	Monthly precip. deviation	-0.00284086	0.533753	Low income
3	ZMB	# of wet days	0.00968742	0.756137	Low income
3	ZMB	Extreme precip.	-0.00156775	0.771556	Low income
3	ZMB	Annual temperature	-0.120859	0.997909	Low income
3	ZWE	All indicators	-0.126118	0.994599	Middle income
3	ZWE	Variability & extremes	0.00049886	0.52655	Middle income
3	ZWE	Day-to-day temp var.	-0.00809357	0.76984	Middle income
3	ZWE	Annual precip.	-0.00207929	0.578851	Middle income
3	ZWE	Monthly precip. deviation	-0.00292253	0.47962	Middle income
3	ZWE	# of wet days	0.0136846	0.729359	Middle income
3	ZWE	Extreme precip.	-0.00183162	0.553039	Middle income
3	ZWE	Annual temperature	-0.124688	0.997463	Middle income
3	TUV	All indicators	-0.077383	0.979023	Middle income
3	TUV	Variability & extremes	-0.00248166	0.503489	Middle income
3	TUV	Day-to-day temp var.	0.0003262	0.563219	Middle income
3	TUV	Annual precip.	0.00654856	0.658618	Middle income
3	TUV	Monthly precip. deviation	-0.000947378	0.358307	Middle income
3	TUV	# of wet days	-0.00142152	0.630008	Middle income
3	TUV	Extreme precip.	-0.000376663	0.483248	Middle income
3	TUV	Annual temperature	-0.0809393	0.996688	Middle income
3	Global	All indicators	-0.0995926	0.998139	Global
3	Global	Variability & extremes	-0.00108086	0.542466	Global
3	Global	Day-to-day temp var.	0.00112676	0.62617	Global
3	Global	Annual precip.	0.00209316	0.832825	Global
3	Global	Monthly precip. deviation	-0.00202337	0.757402	Global
3	Global	# of wet days	0.00225224	0.739881	Global
3	Global	Extreme precip.	-0.00236318	0.99254	Global
3	Global	Annual temperature	-0.100423	0.999735	Global
