# Supplementary material for: Climate damage projections beyond annual temperature
Source: Nat Clim Chang. 2024 Apr 17;14(6):592–9. doi: 10.1038/s41558-024-01990-8 (PMC11446829; doi:10.1038/s41558-024-01990-8)
Supplement: Supplementary file 6 — Statistical source data. [file 41558_2024_1990_MOESM6_ESM.xlsx]

## Sheet: source_data_figure4a
Figure 4a
		GDP loss summary statistics
Global warming level (°C)	Specification	Mean	10th percentile	25th percentile	Median	75th percentile	90th percentile
1.5	All climate indicators (= Kotz et al., 2022)	-0.0320421	-0.0544317	-0.0422775	-0.0302201	-0.0197956	-0.0121341
2	All climate indicators (= Kotz et al., 2022)	-0.0549979	-0.0860879	-0.0699275	-0.0533676	-0.0383869	-0.0262119
3	All climate indicators (= Kotz et al., 2022)	-0.0995926	-0.148939	-0.124604	-0.0985428	-0.0736277	-0.0512443
1.5	Annual temperature only (= status quo)	-0.0266801	-0.0456756	-0.0352847	-0.025035	-0.0163613	-0.00988201
2	Annual temperature only (= status quo)	-0.045415	-0.0729246	-0.0586919	-0.0439878	-0.0309427	-0.0200316
3	Annual temperature only (= status quo)	-0.0816693	-0.126247	-0.104303	-0.0810438	-0.058235	-0.038266

## Sheet: source_data_figure4b
Figure 4b
Initial annual temperature	Specification	Marginal effect	Marginal effect - 2.5th percentile	Marginal effect - 97.5th percentile
-10	Annual precipitation only (= status quo)	0.0223003	-0.0126107	0.0585686
-10	+ Temperature variability	0.0151474	-0.0204278	0.0520242
-10	+ Other precipitation indicators (= Kotz et al., 2022)	0.0159986	-0.0190512	0.052003
-9.95	Annual precipitation only (= status quo)	0.0222159	-0.0126114	0.0583881
-9.95	+ Temperature variability	0.0150683	-0.0204164	0.0518523
-9.95	+ Other precipitation indicators (= Kotz et al., 2022)	0.0159115	-0.0190606	0.051824
-9.9	Annual precipitation only (= status quo)	0.0221315	-0.0126126	0.0582165
-9.9	+ Temperature variability	0.0149893	-0.0204095	0.0516815
-9.9	+ Other precipitation indicators (= Kotz et al., 2022)	0.0158245	-0.0190606	0.0516403
-9.85	Annual precipitation only (= status quo)	0.0220472	-0.0126096	0.0580379
-9.85	+ Temperature variability	0.0149102	-0.0204051	0.0515033
-9.85	+ Other precipitation indicators (= Kotz et al., 2022)	0.0157374	-0.0190617	0.0514632
-9.8	Annual precipitation only (= status quo)	0.0219628	-0.0126152	0.0578687
-9.8	+ Temperature variability	0.0148312	-0.0203928	0.0513415
-9.8	+ Other precipitation indicators (= Kotz et al., 2022)	0.0156503	-0.0190596	0.0512707
-9.75	Annual precipitation only (= status quo)	0.0218784	-0.0126126	0.0576937
-9.75	+ Temperature variability	0.0147521	-0.0203621	0.0511655
-9.75	+ Other precipitation indicators (= Kotz et al., 2022)	0.0155632	-0.0190531	0.0510914
-9.7	Annual precipitation only (= status quo)	0.0217941	-0.012609	0.0575159
-9.7	+ Temperature variability	0.0146731	-0.0203444	0.0509907
-9.7	+ Other precipitation indicators (= Kotz et al., 2022)	0.0154762	-0.0190558	0.0509158
-9.65	Annual precipitation only (= status quo)	0.0217097	-0.0126035	0.0573374
-9.65	+ Temperature variability	0.0145941	-0.0203385	0.0508161
-9.65	+ Other precipitation indicators (= Kotz et al., 2022)	0.0153891	-0.0190572	0.0507314
-9.6	Annual precipitation only (= status quo)	0.0216254	-0.0126022	0.057157
-9.6	+ Temperature variability	0.0145151	-0.0203268	0.0506452
-9.6	+ Other precipitation indicators (= Kotz et al., 2022)	0.0153021	-0.0190587	0.0505504
-9.55	Annual precipitation only (= status quo)	0.0215411	-0.0125969	0.0569799
-9.55	+ Temperature variability	0.0144361	-0.0203162	0.05047
-9.55	+ Other precipitation indicators (= Kotz et al., 2022)	0.015215	-0.0190552	0.0503778
-9.5	Annual precipitation only (= status quo)	0.0214568	-0.0125925	0.0567999
-9.5	+ Temperature variability	0.0143571	-0.020321	0.0502934
-9.5	+ Other precipitation indicators (= Kotz et al., 2022)	0.015128	-0.0190618	0.0502025
-9.45	Annual precipitation only (= status quo)	0.0213724	-0.0125944	0.0566247
-9.45	+ Temperature variability	0.0142781	-0.0203192	0.0501278
-9.45	+ Other precipitation indicators (= Kotz et al., 2022)	0.015041	-0.0190659	0.0500189
-9.4	Annual precipitation only (= status quo)	0.0212881	-0.0125904	0.0564396
-9.4	+ Temperature variability	0.0141991	-0.0203067	0.0499567
-9.4	+ Other precipitation indicators (= Kotz et al., 2022)	0.014954	-0.0190503	0.049838
-9.35	Annual precipitation only (= status quo)	0.0212038	-0.012579	0.0562679
-9.35	+ Temperature variability	0.0141201	-0.0202945	0.0497908
-9.35	+ Other precipitation indicators (= Kotz et al., 2022)	0.0148669	-0.0190558	0.0496647
-9.3	Annual precipitation only (= status quo)	0.0211195	-0.0125709	0.0560884
-9.3	+ Temperature variability	0.0140411	-0.0202771	0.0496188
-9.3	+ Other precipitation indicators (= Kotz et al., 2022)	0.0147799	-0.0190613	0.0494919
-9.25	Annual precipitation only (= status quo)	0.0210352	-0.0125579	0.0559072
-9.25	+ Temperature variability	0.0139621	-0.0202668	0.049453
-9.25	+ Other precipitation indicators (= Kotz et al., 2022)	0.014693	-0.0190514	0.0493135
-9.2	Annual precipitation only (= status quo)	0.020951	-0.0125558	0.0557384
-9.2	+ Temperature variability	0.0138832	-0.0202658	0.0492791
-9.2	+ Other precipitation indicators (= Kotz et al., 2022)	0.014606	-0.0190496	0.0491312
-9.15	Annual precipitation only (= status quo)	0.0208667	-0.0125556	0.0555556
-9.15	+ Temperature variability	0.0138042	-0.0202572	0.0491022
-9.15	+ Other precipitation indicators (= Kotz et al., 2022)	0.014519	-0.0190391	0.0489508
-9.1	Annual precipitation only (= status quo)	0.0207824	-0.0125556	0.0553815
-9.1	+ Temperature variability	0.0137252	-0.0202499	0.0489215
-9.1	+ Other precipitation indicators (= Kotz et al., 2022)	0.014432	-0.0190455	0.0487816
-9.05	Annual precipitation only (= status quo)	0.0206982	-0.0125512	0.0552109
-9.05	+ Temperature variability	0.0136463	-0.02025	0.0487439
-9.05	+ Other precipitation indicators (= Kotz et al., 2022)	0.0143451	-0.0190558	0.0485966
-9	Annual precipitation only (= status quo)	0.0206139	-0.0125473	0.0550336
-9	+ Temperature variability	0.0135673	-0.0202481	0.0485701
-9	+ Other precipitation indicators (= Kotz et al., 2022)	0.0142581	-0.0190649	0.0484175
-8.95	Annual precipitation only (= status quo)	0.0205297	-0.0125481	0.054856
-8.95	+ Temperature variability	0.0134884	-0.020236	0.0484005
-8.95	+ Other precipitation indicators (= Kotz et al., 2022)	0.0141711	-0.0190617	0.0482366
-8.9	Annual precipitation only (= status quo)	0.0204454	-0.012538	0.0546798
-8.9	+ Temperature variability	0.0134095	-0.0202208	0.0482302
-8.9	+ Other precipitation indicators (= Kotz et al., 2022)	0.0140842	-0.0190638	0.0480607
-8.85	Annual precipitation only (= status quo)	0.0203612	-0.0125323	0.0544989
-8.85	+ Temperature variability	0.0133306	-0.0202138	0.0480656
-8.85	+ Other precipitation indicators (= Kotz et al., 2022)	0.0139973	-0.0190605	0.0478814
-8.8	Annual precipitation only (= status quo)	0.020277	-0.0125329	0.054329
-8.8	+ Temperature variability	0.0132516	-0.0202092	0.0478967
-8.8	+ Other precipitation indicators (= Kotz et al., 2022)	0.0139103	-0.0190614	0.0477092
-8.75	Annual precipitation only (= status quo)	0.0201927	-0.0125364	0.0541601
-8.75	+ Temperature variability	0.0131727	-0.0201982	0.0477158
-8.75	+ Other precipitation indicators (= Kotz et al., 2022)	0.0138234	-0.0190637	0.0475218
-8.7	Annual precipitation only (= status quo)	0.0201085	-0.0125268	0.0539793
-8.7	+ Temperature variability	0.0130938	-0.020195	0.0475565
-8.7	+ Other precipitation indicators (= Kotz et al., 2022)	0.0137365	-0.0190735	0.0473491
-8.65	Annual precipitation only (= status quo)	0.0200243	-0.0125284	0.0538117
-8.65	+ Temperature variability	0.0130149	-0.0201836	0.0473845
-8.65	+ Other precipitation indicators (= Kotz et al., 2022)	0.0136496	-0.0190701	0.0471723
-8.6	Annual precipitation only (= status quo)	0.0199401	-0.0125271	0.0536431
-8.6	+ Temperature variability	0.012936	-0.0201774	0.0472226
-8.6	+ Other precipitation indicators (= Kotz et al., 2022)	0.0135627	-0.0190809	0.0470085
-8.55	Annual precipitation only (= status quo)	0.0198559	-0.0125314	0.0534648
-8.55	+ Temperature variability	0.0128571	-0.0201718	0.0470468
-8.55	+ Other precipitation indicators (= Kotz et al., 2022)	0.0134758	-0.0190939	0.0468261
-8.5	Annual precipitation only (= status quo)	0.0197718	-0.0125304	0.0532882
-8.5	+ Temperature variability	0.0127783	-0.0201616	0.0468743
-8.5	+ Other precipitation indicators (= Kotz et al., 2022)	0.0133889	-0.0191057	0.0466433
-8.45	Annual precipitation only (= status quo)	0.0196876	-0.0125401	0.0531074
-8.45	+ Temperature variability	0.0126994	-0.020149	0.0467051
-8.45	+ Other precipitation indicators (= Kotz et al., 2022)	0.0133021	-0.0191119	0.0464608
-8.4	Annual precipitation only (= status quo)	0.0196034	-0.0125429	0.0529353
-8.4	+ Temperature variability	0.0126205	-0.0201403	0.0465357
-8.4	+ Other precipitation indicators (= Kotz et al., 2022)	0.0132152	-0.0191098	0.0462782
-8.35	Annual precipitation only (= status quo)	0.0195193	-0.0125454	0.0527551
-8.35	+ Temperature variability	0.0125416	-0.0201363	0.0463597
-8.35	+ Other precipitation indicators (= Kotz et al., 2022)	0.0131283	-0.0191175	0.0460972
-8.3	Annual precipitation only (= status quo)	0.0194351	-0.0125405	0.0525765
-8.3	+ Temperature variability	0.0124628	-0.0201292	0.0461975
-8.3	+ Other precipitation indicators (= Kotz et al., 2022)	0.0130415	-0.0191185	0.045918
-8.25	Annual precipitation only (= status quo)	0.0193509	-0.0125349	0.0523984
-8.25	+ Temperature variability	0.0123839	-0.0201204	0.0460307
-8.25	+ Other precipitation indicators (= Kotz et al., 2022)	0.0129546	-0.0191237	0.0457417
-8.2	Annual precipitation only (= status quo)	0.0192668	-0.0125466	0.0522171
-8.2	+ Temperature variability	0.0123051	-0.0201138	0.045862
-8.2	+ Other precipitation indicators (= Kotz et al., 2022)	0.0128678	-0.0191299	0.0455653
-8.15	Annual precipitation only (= status quo)	0.0191827	-0.0125528	0.0520403
-8.15	+ Temperature variability	0.0122263	-0.0201107	0.0456938
-8.15	+ Other precipitation indicators (= Kotz et al., 2022)	0.012781	-0.0191303	0.0453848
-8.1	Annual precipitation only (= status quo)	0.0190985	-0.012548	0.0518707
-8.1	+ Temperature variability	0.0121474	-0.0200995	0.0455222
-8.1	+ Other precipitation indicators (= Kotz et al., 2022)	0.0126942	-0.0191323	0.0452069
-8.05	Annual precipitation only (= status quo)	0.0190144	-0.0125538	0.051696
-8.05	+ Temperature variability	0.0120686	-0.0200924	0.045357
-8.05	+ Other precipitation indicators (= Kotz et al., 2022)	0.0126073	-0.0191301	0.045036
-8	Annual precipitation only (= status quo)	0.0189303	-0.0125529	0.0515165
-8	+ Temperature variability	0.0119898	-0.0200808	0.0451888
-8	+ Other precipitation indicators (= Kotz et al., 2022)	0.0125205	-0.0191232	0.0448522
-7.95	Annual precipitation only (= status quo)	0.0188462	-0.0125476	0.0513362
-7.95	+ Temperature variability	0.011911	-0.0200825	0.0450261
-7.95	+ Other precipitation indicators (= Kotz et al., 2022)	0.0124337	-0.0191185	0.0446742
-7.9	Annual precipitation only (= status quo)	0.0187621	-0.0125438	0.051167
-7.9	+ Temperature variability	0.0118321	-0.0200785	0.0448523
-7.9	+ Other precipitation indicators (= Kotz et al., 2022)	0.0123469	-0.0191251	0.0445026
-7.85	Annual precipitation only (= status quo)	0.018678	-0.0125431	0.0509899
-7.85	+ Temperature variability	0.0117533	-0.0200624	0.0446751
-7.85	+ Other precipitation indicators (= Kotz et al., 2022)	0.0122602	-0.0191197	0.044324
-7.8	Annual precipitation only (= status quo)	0.0185939	-0.0125422	0.0508155
-7.8	+ Temperature variability	0.0116745	-0.0200431	0.0445071
-7.8	+ Other precipitation indicators (= Kotz et al., 2022)	0.0121734	-0.0191217	0.0441433
-7.75	Annual precipitation only (= status quo)	0.0185098	-0.0125501	0.0506404
-7.75	+ Temperature variability	0.0115958	-0.0200453	0.0443345
-7.75	+ Other precipitation indicators (= Kotz et al., 2022)	0.0120866	-0.0191189	0.0439616
-7.7	Annual precipitation only (= status quo)	0.0184258	-0.0125542	0.0504685
-7.7	+ Temperature variability	0.011517	-0.0200424	0.0441664
-7.7	+ Other precipitation indicators (= Kotz et al., 2022)	0.0119998	-0.0191224	0.0437922
-7.65	Annual precipitation only (= status quo)	0.0183417	-0.0125441	0.0502962
-7.65	+ Temperature variability	0.0114382	-0.0200288	0.0439896
-7.65	+ Other precipitation indicators (= Kotz et al., 2022)	0.0119131	-0.0191252	0.0436131
-7.6	Annual precipitation only (= status quo)	0.0182576	-0.0125422	0.0501238
-7.6	+ Temperature variability	0.0113594	-0.0200267	0.0438034
-7.6	+ Other precipitation indicators (= Kotz et al., 2022)	0.0118263	-0.019111	0.0434339
-7.55	Annual precipitation only (= status quo)	0.0181736	-0.012545	0.0499462
-7.55	+ Temperature variability	0.0112807	-0.0200208	0.0436379
-7.55	+ Other precipitation indicators (= Kotz et al., 2022)	0.0117396	-0.0191208	0.043259
-7.5	Annual precipitation only (= status quo)	0.0180895	-0.012548	0.0497714
-7.5	+ Temperature variability	0.0112019	-0.0200069	0.0434759
-7.5	+ Other precipitation indicators (= Kotz et al., 2022)	0.0116529	-0.0191114	0.0430796
-7.45	Annual precipitation only (= status quo)	0.0180055	-0.0125408	0.0495996
-7.45	+ Temperature variability	0.0111232	-0.0199936	0.0433006
-7.45	+ Other precipitation indicators (= Kotz et al., 2022)	0.0115661	-0.0191119	0.0428889
-7.4	Annual precipitation only (= status quo)	0.0179215	-0.0125361	0.0494283
-7.4	+ Temperature variability	0.0110444	-0.0199965	0.0431306
-7.4	+ Other precipitation indicators (= Kotz et al., 2022)	0.0114794	-0.0191286	0.0427109
-7.35	Annual precipitation only (= status quo)	0.0178375	-0.0125463	0.0492567
-7.35	+ Temperature variability	0.0109657	-0.0199733	0.0429593
-7.35	+ Other precipitation indicators (= Kotz et al., 2022)	0.0113927	-0.0191224	0.0425282
-7.3	Annual precipitation only (= status quo)	0.0177534	-0.0125395	0.0490795
-7.3	+ Temperature variability	0.0108869	-0.0199717	0.042783
-7.3	+ Other precipitation indicators (= Kotz et al., 2022)	0.011306	-0.0191357	0.0423439
-7.25	Annual precipitation only (= status quo)	0.0176694	-0.0125323	0.0489097
-7.25	+ Temperature variability	0.0108082	-0.0199538	0.0426188
-7.25	+ Other precipitation indicators (= Kotz et al., 2022)	0.0112193	-0.0191256	0.0421715
-7.2	Annual precipitation only (= status quo)	0.0175854	-0.0125396	0.0487407
-7.2	+ Temperature variability	0.0107295	-0.0199541	0.0424526
-7.2	+ Other precipitation indicators (= Kotz et al., 2022)	0.0111326	-0.0191237	0.0419969
-7.15	Annual precipitation only (= status quo)	0.0175014	-0.0125395	0.0485629
-7.15	+ Temperature variability	0.0106508	-0.0199508	0.0422773
-7.15	+ Other precipitation indicators (= Kotz et al., 2022)	0.0110459	-0.0191347	0.0418179
-7.1	Annual precipitation only (= status quo)	0.0174174	-0.0125475	0.0483872
-7.1	+ Temperature variability	0.0105721	-0.0199373	0.0421162
-7.1	+ Other precipitation indicators (= Kotz et al., 2022)	0.0109593	-0.0191465	0.0416441
-7.05	Annual precipitation only (= status quo)	0.0173335	-0.0125506	0.0482164
-7.05	+ Temperature variability	0.0104933	-0.0199241	0.0419381
-7.05	+ Other precipitation indicators (= Kotz et al., 2022)	0.0108726	-0.0191487	0.0414613
-7	Annual precipitation only (= status quo)	0.0172495	-0.0125417	0.0480326
-7	+ Temperature variability	0.0104146	-0.0199257	0.0417628
-7	+ Other precipitation indicators (= Kotz et al., 2022)	0.0107859	-0.0191503	0.0412965
-6.95	Annual precipitation only (= status quo)	0.0171655	-0.0125418	0.0478643
-6.95	+ Temperature variability	0.010336	-0.0199218	0.0415968
-6.95	+ Other precipitation indicators (= Kotz et al., 2022)	0.0106993	-0.019151	0.0411328
-6.9	Annual precipitation only (= status quo)	0.0170816	-0.0125449	0.0476862
-6.9	+ Temperature variability	0.0102573	-0.0199145	0.0414146
-6.9	+ Other precipitation indicators (= Kotz et al., 2022)	0.0106126	-0.0191549	0.0409684
-6.85	Annual precipitation only (= status quo)	0.0169976	-0.012547	0.0474993
-6.85	+ Temperature variability	0.0101786	-0.0199055	0.0412407
-6.85	+ Other precipitation indicators (= Kotz et al., 2022)	0.010526	-0.0191558	0.0407882
-6.8	Annual precipitation only (= status quo)	0.0169137	-0.0125442	0.0473346
-6.8	+ Temperature variability	0.0100999	-0.0198984	0.0410719
-6.8	+ Other precipitation indicators (= Kotz et al., 2022)	0.0104394	-0.0191609	0.0406129
-6.75	Annual precipitation only (= status quo)	0.0168297	-0.0125376	0.047157
-6.75	+ Temperature variability	0.0100213	-0.0198992	0.0409002
-6.75	+ Other precipitation indicators (= Kotz et al., 2022)	0.0103528	-0.0191659	0.0404284
-6.7	Annual precipitation only (= status quo)	0.0167458	-0.0125451	0.0469826
-6.7	+ Temperature variability	0.00994259	-0.0198874	0.0407221
-6.7	+ Other precipitation indicators (= Kotz et al., 2022)	0.0102661	-0.0191694	0.0402468
-6.65	Annual precipitation only (= status quo)	0.0166618	-0.012549	0.0468129
-6.65	+ Temperature variability	0.00986394	-0.0198929	0.0405591
-6.65	+ Other precipitation indicators (= Kotz et al., 2022)	0.0101795	-0.0191682	0.0400758
-6.6	Annual precipitation only (= status quo)	0.0165779	-0.0125486	0.0466406
-6.6	+ Temperature variability	0.00978529	-0.0198869	0.0403885
-6.6	+ Other precipitation indicators (= Kotz et al., 2022)	0.0100929	-0.0191639	0.0399016
-6.55	Annual precipitation only (= status quo)	0.016494	-0.0125474	0.0464731
-6.55	+ Temperature variability	0.00970664	-0.0198746	0.0402235
-6.55	+ Other precipitation indicators (= Kotz et al., 2022)	0.0100063	-0.0191644	0.0397258
-6.5	Annual precipitation only (= status quo)	0.0164101	-0.0125447	0.0462998
-6.5	+ Temperature variability	0.00962801	-0.0198621	0.0400584
-6.5	+ Other precipitation indicators (= Kotz et al., 2022)	0.00991976	-0.0191609	0.0395613
-6.45	Annual precipitation only (= status quo)	0.0163262	-0.0125397	0.0461349
-6.45	+ Temperature variability	0.00954938	-0.0198561	0.0398939
-6.45	+ Other precipitation indicators (= Kotz et al., 2022)	0.00983319	-0.0191543	0.0393931
-6.4	Annual precipitation only (= status quo)	0.0162423	-0.0125477	0.0459516
-6.4	+ Temperature variability	0.00947075	-0.0198425	0.0397212
-6.4	+ Other precipitation indicators (= Kotz et al., 2022)	0.00974662	-0.019164	0.0392212
-6.35	Annual precipitation only (= status quo)	0.0161584	-0.0125485	0.0457805
-6.35	+ Temperature variability	0.00939214	-0.0198387	0.0395619
-6.35	+ Other precipitation indicators (= Kotz et al., 2022)	0.00966005	-0.0191691	0.0390436
-6.3	Annual precipitation only (= status quo)	0.0160746	-0.0125538	0.0456099
-6.3	+ Temperature variability	0.00931352	-0.019837	0.0393935
-6.3	+ Other precipitation indicators (= Kotz et al., 2022)	0.0095735	-0.0191723	0.0388698
-6.25	Annual precipitation only (= status quo)	0.0159907	-0.0125539	0.0454407
-6.25	+ Temperature variability	0.00923492	-0.0198245	0.0392186
-6.25	+ Other precipitation indicators (= Kotz et al., 2022)	0.00948695	-0.0191748	0.0386894
-6.2	Annual precipitation only (= status quo)	0.0159068	-0.0125412	0.0452633
-6.2	+ Temperature variability	0.00915632	-0.0198129	0.0390509
-6.2	+ Other precipitation indicators (= Kotz et al., 2022)	0.00940041	-0.0191799	0.0385192
-6.15	Annual precipitation only (= status quo)	0.015823	-0.0125448	0.0450986
-6.15	+ Temperature variability	0.00907772	-0.0198104	0.0388777
-6.15	+ Other precipitation indicators (= Kotz et al., 2022)	0.00931388	-0.0191801	0.0383372
-6.1	Annual precipitation only (= status quo)	0.0157391	-0.0125424	0.0449238
-6.1	+ Temperature variability	0.00899914	-0.0198082	0.0387103
-6.1	+ Other precipitation indicators (= Kotz et al., 2022)	0.00922735	-0.0191718	0.0381705
-6.05	Annual precipitation only (= status quo)	0.0156553	-0.0125441	0.0447558
-6.05	+ Temperature variability	0.00892056	-0.0197954	0.0385473
-6.05	+ Other precipitation indicators (= Kotz et al., 2022)	0.00914084	-0.0191731	0.0380042
-6	Annual precipitation only (= status quo)	0.0155714	-0.0125493	0.0445781
-6	+ Temperature variability	0.00884198	-0.0197911	0.0383789
-6	+ Other precipitation indicators (= Kotz et al., 2022)	0.00905433	-0.0191656	0.037832
-5.95	Annual precipitation only (= status quo)	0.0154876	-0.01255	0.0443997
-5.95	+ Temperature variability	0.00876341	-0.019793	0.0382096
-5.95	+ Other precipitation indicators (= Kotz et al., 2022)	0.00896782	-0.019174	0.0376602
-5.9	Annual precipitation only (= status quo)	0.0154038	-0.0125501	0.0442221
-5.9	+ Temperature variability	0.00868485	-0.0197781	0.0380426
-5.9	+ Other precipitation indicators (= Kotz et al., 2022)	0.00888133	-0.0191776	0.0374835
-5.85	Annual precipitation only (= status quo)	0.01532	-0.0125535	0.0440408
-5.85	+ Temperature variability	0.00860629	-0.0197746	0.0378766
-5.85	+ Other precipitation indicators (= Kotz et al., 2022)	0.00879484	-0.0191825	0.0373095
-5.8	Annual precipitation only (= status quo)	0.0152362	-0.012557	0.043866
-5.8	+ Temperature variability	0.00852774	-0.0197733	0.0377099
-5.8	+ Other precipitation indicators (= Kotz et al., 2022)	0.00870836	-0.0191899	0.0371383
-5.75	Annual precipitation only (= status quo)	0.0151524	-0.0125623	0.0436994
-5.75	+ Temperature variability	0.0084492	-0.0197766	0.0375376
-5.75	+ Other precipitation indicators (= Kotz et al., 2022)	0.00862189	-0.0191957	0.0369543
-5.7	Annual precipitation only (= status quo)	0.0150686	-0.0125574	0.0435263
-5.7	+ Temperature variability	0.00837066	-0.019771	0.0373697
-5.7	+ Other precipitation indicators (= Kotz et al., 2022)	0.00853542	-0.0192015	0.0367784
-5.65	Annual precipitation only (= status quo)	0.0149848	-0.0125551	0.0433546
-5.65	+ Temperature variability	0.00829212	-0.0197679	0.0371987
-5.65	+ Other precipitation indicators (= Kotz et al., 2022)	0.00844896	-0.0192078	0.0366014
-5.6	Annual precipitation only (= status quo)	0.014901	-0.012558	0.0431882
-5.6	+ Temperature variability	0.0082136	-0.0197639	0.0370228
-5.6	+ Other precipitation indicators (= Kotz et al., 2022)	0.00836251	-0.0192113	0.0364398
-5.55	Annual precipitation only (= status quo)	0.0148172	-0.0125647	0.0430083
-5.55	+ Temperature variability	0.00813508	-0.0197587	0.0368535
-5.55	+ Other precipitation indicators (= Kotz et al., 2022)	0.00827607	-0.0192177	0.0362634
-5.5	Annual precipitation only (= status quo)	0.0147334	-0.0125673	0.0428419
-5.5	+ Temperature variability	0.00805656	-0.0197517	0.0366754
-5.5	+ Other precipitation indicators (= Kotz et al., 2022)	0.00818963	-0.0192231	0.0360876
-5.45	Annual precipitation only (= status quo)	0.0146497	-0.0125698	0.0426641
-5.45	+ Temperature variability	0.00797806	-0.0197471	0.0364966
-5.45	+ Other precipitation indicators (= Kotz et al., 2022)	0.0081032	-0.0192319	0.0359192
-5.4	Annual precipitation only (= status quo)	0.0145659	-0.0125711	0.0424945
-5.4	+ Temperature variability	0.00789955	-0.0197395	0.0363261
-5.4	+ Other precipitation indicators (= Kotz et al., 2022)	0.00801678	-0.0192341	0.0357361
-5.35	Annual precipitation only (= status quo)	0.0144822	-0.0125667	0.0423346
-5.35	+ Temperature variability	0.00782106	-0.0197315	0.0361442
-5.35	+ Other precipitation indicators (= Kotz et al., 2022)	0.00793037	-0.0192393	0.03556
-5.3	Annual precipitation only (= status quo)	0.0143984	-0.0125689	0.0421625
-5.3	+ Temperature variability	0.00774257	-0.0197244	0.0359622
-5.3	+ Other precipitation indicators (= Kotz et al., 2022)	0.00784396	-0.0192432	0.035386
-5.25	Annual precipitation only (= status quo)	0.0143147	-0.0125776	0.041997
-5.25	+ Temperature variability	0.00766408	-0.0197148	0.0357958
-5.25	+ Other precipitation indicators (= Kotz et al., 2022)	0.00775756	-0.0192436	0.0352225
-5.2	Annual precipitation only (= status quo)	0.014231	-0.0125738	0.0418317
-5.2	+ Temperature variability	0.00758561	-0.0197137	0.0356171
-5.2	+ Other precipitation indicators (= Kotz et al., 2022)	0.00767117	-0.0192497	0.0350404
-5.15	Annual precipitation only (= status quo)	0.0141473	-0.0125712	0.0416548
-5.15	+ Temperature variability	0.00750714	-0.0197048	0.0354597
-5.15	+ Other precipitation indicators (= Kotz et al., 2022)	0.00758478	-0.0192576	0.0348561
-5.1	Annual precipitation only (= status quo)	0.0140636	-0.0125727	0.0414804
-5.1	+ Temperature variability	0.00742867	-0.0196934	0.0352918
-5.1	+ Other precipitation indicators (= Kotz et al., 2022)	0.00749841	-0.0192551	0.034681
-5.05	Annual precipitation only (= status quo)	0.0139798	-0.0125777	0.0413095
-5.05	+ Temperature variability	0.00735021	-0.0196843	0.0351262
-5.05	+ Other precipitation indicators (= Kotz et al., 2022)	0.00741204	-0.0192576	0.0345168
-5	Annual precipitation only (= status quo)	0.0138961	-0.0125813	0.0411433
-5	+ Temperature variability	0.00727176	-0.0196757	0.0349645
-5	+ Other precipitation indicators (= Kotz et al., 2022)	0.00732568	-0.0192584	0.0343426
-4.95	Annual precipitation only (= status quo)	0.0138125	-0.0125803	0.0409795
-4.95	+ Temperature variability	0.00719331	-0.0196718	0.0347964
-4.95	+ Other precipitation indicators (= Kotz et al., 2022)	0.00723932	-0.0192643	0.0341751
-4.9	Annual precipitation only (= status quo)	0.0137288	-0.0125761	0.0408159
-4.9	+ Temperature variability	0.00711487	-0.0196662	0.0346283
-4.9	+ Other precipitation indicators (= Kotz et al., 2022)	0.00715297	-0.019267	0.0340014
-4.85	Annual precipitation only (= status quo)	0.0136451	-0.0125809	0.0406373
-4.85	+ Temperature variability	0.00703644	-0.0196607	0.0344792
-4.85	+ Other precipitation indicators (= Kotz et al., 2022)	0.00706663	-0.0192676	0.0338315
-4.8	Annual precipitation only (= status quo)	0.0135614	-0.0125797	0.0404641
-4.8	+ Temperature variability	0.00695801	-0.0196577	0.0343087
-4.8	+ Other precipitation indicators (= Kotz et al., 2022)	0.0069803	-0.0192763	0.0336594
-4.75	Annual precipitation only (= status quo)	0.0134778	-0.0125766	0.0402859
-4.75	+ Temperature variability	0.00687959	-0.019648	0.0341497
-4.75	+ Other precipitation indicators (= Kotz et al., 2022)	0.00689398	-0.0192806	0.0334846
-4.7	Annual precipitation only (= status quo)	0.0133941	-0.0125866	0.0401169
-4.7	+ Temperature variability	0.00680117	-0.0196407	0.0339865
-4.7	+ Other precipitation indicators (= Kotz et al., 2022)	0.00680766	-0.0192799	0.0333151
-4.65	Annual precipitation only (= status quo)	0.0133105	-0.0125908	0.0399445
-4.65	+ Temperature variability	0.00672276	-0.0196343	0.0338249
-4.65	+ Other precipitation indicators (= Kotz et al., 2022)	0.00672135	-0.0192823	0.0331465
-4.6	Annual precipitation only (= status quo)	0.0132268	-0.0125976	0.0397729
-4.6	+ Temperature variability	0.00664435	-0.0196327	0.0336564
-4.6	+ Other precipitation indicators (= Kotz et al., 2022)	0.00663504	-0.0192835	0.0329816
-4.55	Annual precipitation only (= status quo)	0.0131432	-0.0125921	0.0396071
-4.55	+ Temperature variability	0.00656596	-0.0196263	0.0334818
-4.55	+ Other precipitation indicators (= Kotz et al., 2022)	0.00654875	-0.0192984	0.0328084
-4.5	Annual precipitation only (= status quo)	0.0130595	-0.0125881	0.039438
-4.5	+ Temperature variability	0.00648756	-0.01963	0.0333133
-4.5	+ Other precipitation indicators (= Kotz et al., 2022)	0.00646246	-0.0192875	0.0326343
-4.45	Annual precipitation only (= status quo)	0.0129759	-0.0125814	0.0392634
-4.45	+ Temperature variability	0.00640918	-0.0196275	0.033148
-4.45	+ Other precipitation indicators (= Kotz et al., 2022)	0.00637618	-0.0192943	0.0324704
-4.4	Annual precipitation only (= status quo)	0.0128923	-0.0125822	0.0390892
-4.4	+ Temperature variability	0.0063308	-0.0196172	0.0329863
-4.4	+ Other precipitation indicators (= Kotz et al., 2022)	0.00628991	-0.0192973	0.0322983
-4.35	Annual precipitation only (= status quo)	0.0128087	-0.0125864	0.0389128
-4.35	+ Temperature variability	0.00625243	-0.0196169	0.0328107
-4.35	+ Other precipitation indicators (= Kotz et al., 2022)	0.00620364	-0.0193029	0.0321177
-4.3	Annual precipitation only (= status quo)	0.0127251	-0.0125912	0.0387367
-4.3	+ Temperature variability	0.00617406	-0.0196117	0.0326474
-4.3	+ Other precipitation indicators (= Kotz et al., 2022)	0.00611738	-0.0193064	0.031956
-4.25	Annual precipitation only (= status quo)	0.0126415	-0.012591	0.0385648
-4.25	+ Temperature variability	0.0060957	-0.0196071	0.0324903
-4.25	+ Other precipitation indicators (= Kotz et al., 2022)	0.00603113	-0.0193078	0.0317973
-4.2	Annual precipitation only (= status quo)	0.0125579	-0.0125919	0.0383939
-4.2	+ Temperature variability	0.00601734	-0.0196121	0.0323292
-4.2	+ Other precipitation indicators (= Kotz et al., 2022)	0.00594489	-0.0193087	0.0316297
-4.15	Annual precipitation only (= status quo)	0.0124743	-0.0125928	0.0382183
-4.15	+ Temperature variability	0.00593899	-0.0196106	0.0321609
-4.15	+ Other precipitation indicators (= Kotz et al., 2022)	0.00585865	-0.0193096	0.0314581
-4.1	Annual precipitation only (= status quo)	0.0123908	-0.0125984	0.038044
-4.1	+ Temperature variability	0.00586065	-0.0196143	0.0319932
-4.1	+ Other precipitation indicators (= Kotz et al., 2022)	0.00577242	-0.0193154	0.0312828
-4.05	Annual precipitation only (= status quo)	0.0123072	-0.0126004	0.0378765
-4.05	+ Temperature variability	0.00578231	-0.0196079	0.031827
-4.05	+ Other precipitation indicators (= Kotz et al., 2022)	0.0056862	-0.0193267	0.0311019
-4	Annual precipitation only (= status quo)	0.0122236	-0.0126053	0.0377011
-4	+ Temperature variability	0.00570398	-0.0195998	0.0316691
-4	+ Other precipitation indicators (= Kotz et al., 2022)	0.00559999	-0.0193289	0.0309342
-3.95	Annual precipitation only (= status quo)	0.0121401	-0.0125972	0.0375292
-3.95	+ Temperature variability	0.00562566	-0.0195904	0.0315061
-3.95	+ Other precipitation indicators (= Kotz et al., 2022)	0.00551378	-0.0193341	0.030765
-3.9	Annual precipitation only (= status quo)	0.0120565	-0.0125954	0.0373541
-3.9	+ Temperature variability	0.00554734	-0.0195835	0.0313378
-3.9	+ Other precipitation indicators (= Kotz et al., 2022)	0.00542758	-0.0193472	0.030604
-3.85	Annual precipitation only (= status quo)	0.011973	-0.012601	0.0371849
-3.85	+ Temperature variability	0.00546902	-0.0195728	0.0311734
-3.85	+ Other precipitation indicators (= Kotz et al., 2022)	0.00534139	-0.0193453	0.0304324
-3.8	Annual precipitation only (= status quo)	0.0118895	-0.0126028	0.037017
-3.8	+ Temperature variability	0.00539072	-0.0195636	0.03101
-3.8	+ Other precipitation indicators (= Kotz et al., 2022)	0.0052552	-0.0193627	0.0302672
-3.75	Annual precipitation only (= status quo)	0.0118059	-0.0126062	0.0368407
-3.75	+ Temperature variability	0.00531242	-0.0195552	0.0308469
-3.75	+ Other precipitation indicators (= Kotz et al., 2022)	0.00516903	-0.0193741	0.0301071
-3.7	Annual precipitation only (= status quo)	0.0117224	-0.0126091	0.03667
-3.7	+ Temperature variability	0.00523412	-0.0195544	0.0306812
-3.7	+ Other precipitation indicators (= Kotz et al., 2022)	0.00508286	-0.0193843	0.0299351
-3.65	Annual precipitation only (= status quo)	0.0116389	-0.0126148	0.0364923
-3.65	+ Temperature variability	0.00515584	-0.0195472	0.0305221
-3.65	+ Other precipitation indicators (= Kotz et al., 2022)	0.00499669	-0.0193841	0.0297581
-3.6	Annual precipitation only (= status quo)	0.0115554	-0.0126082	0.0363185
-3.6	+ Temperature variability	0.00507755	-0.0195383	0.0303577
-3.6	+ Other precipitation indicators (= Kotz et al., 2022)	0.00491054	-0.0193911	0.0295847
-3.55	Annual precipitation only (= status quo)	0.0114719	-0.0126187	0.0361522
-3.55	+ Temperature variability	0.00499928	-0.0195242	0.0301908
-3.55	+ Other precipitation indicators (= Kotz et al., 2022)	0.00482439	-0.0193898	0.0294072
-3.5	Annual precipitation only (= status quo)	0.0113884	-0.0126082	0.0359832
-3.5	+ Temperature variability	0.00492101	-0.019522	0.0300274
-3.5	+ Other precipitation indicators (= Kotz et al., 2022)	0.00473825	-0.0193872	0.0292424
-3.45	Annual precipitation only (= status quo)	0.0113049	-0.0126033	0.0358117
-3.45	+ Temperature variability	0.00484274	-0.0195291	0.0298641
-3.45	+ Other precipitation indicators (= Kotz et al., 2022)	0.00465212	-0.0193926	0.0290732
-3.4	Annual precipitation only (= status quo)	0.0112214	-0.0126058	0.0356387
-3.4	+ Temperature variability	0.00476449	-0.0195326	0.0296985
-3.4	+ Other precipitation indicators (= Kotz et al., 2022)	0.00456599	-0.0193935	0.0289046
-3.35	Annual precipitation only (= status quo)	0.011138	-0.012605	0.0354651
-3.35	+ Temperature variability	0.00468623	-0.0195317	0.0295356
-3.35	+ Other precipitation indicators (= Kotz et al., 2022)	0.00447987	-0.019401	0.0287453
-3.3	Annual precipitation only (= status quo)	0.0110545	-0.0126122	0.0353035
-3.3	+ Temperature variability	0.00460799	-0.0195418	0.0293623
-3.3	+ Other precipitation indicators (= Kotz et al., 2022)	0.00439376	-0.019395	0.0285737
-3.25	Annual precipitation only (= status quo)	0.010971	-0.0126208	0.0351357
-3.25	+ Temperature variability	0.00452975	-0.0195246	0.0291891
-3.25	+ Other precipitation indicators (= Kotz et al., 2022)	0.00430766	-0.0193998	0.0284044
-3.2	Annual precipitation only (= status quo)	0.0108876	-0.0126282	0.0349708
-3.2	+ Temperature variability	0.00445152	-0.0195261	0.0290283
-3.2	+ Other precipitation indicators (= Kotz et al., 2022)	0.00422156	-0.0194005	0.0282279
-3.15	Annual precipitation only (= status quo)	0.0108042	-0.0126247	0.0348083
-3.15	+ Temperature variability	0.00437329	-0.0195198	0.0288745
-3.15	+ Other precipitation indicators (= Kotz et al., 2022)	0.00413547	-0.0194048	0.0280642
-3.1	Annual precipitation only (= status quo)	0.0107207	-0.0126263	0.0346474
-3.1	+ Temperature variability	0.00429507	-0.019514	0.0287154
-3.1	+ Other precipitation indicators (= Kotz et al., 2022)	0.00404939	-0.0194121	0.0278966
-3.05	Annual precipitation only (= status quo)	0.0106373	-0.0126299	0.0344793
-3.05	+ Temperature variability	0.00421685	-0.0195217	0.0285584
-3.05	+ Other precipitation indicators (= Kotz et al., 2022)	0.00396332	-0.0194098	0.0277348
-3	Annual precipitation only (= status quo)	0.0105539	-0.0126323	0.0343134
-3	+ Temperature variability	0.00413864	-0.0195218	0.0283821
-3	+ Other precipitation indicators (= Kotz et al., 2022)	0.00387725	-0.019413	0.0275613
-2.95	Annual precipitation only (= status quo)	0.0104705	-0.0126348	0.034145
-2.95	+ Temperature variability	0.00406044	-0.019509	0.0282212
-2.95	+ Other precipitation indicators (= Kotz et al., 2022)	0.00379119	-0.0194195	0.0273951
-2.9	Annual precipitation only (= status quo)	0.010387	-0.0126372	0.0339727
-2.9	+ Temperature variability	0.00398224	-0.0195064	0.0280565
-2.9	+ Other precipitation indicators (= Kotz et al., 2022)	0.00370514	-0.0194265	0.0272205
-2.85	Annual precipitation only (= status quo)	0.0103036	-0.0126424	0.0338065
-2.85	+ Temperature variability	0.00390405	-0.0194966	0.0278926
-2.85	+ Other precipitation indicators (= Kotz et al., 2022)	0.0036191	-0.0194336	0.0270531
-2.8	Annual precipitation only (= status quo)	0.0102202	-0.0126513	0.0336395
-2.8	+ Temperature variability	0.00382587	-0.0194937	0.0277195
-2.8	+ Other precipitation indicators (= Kotz et al., 2022)	0.00353306	-0.0194423	0.026888
-2.75	Annual precipitation only (= status quo)	0.0101369	-0.0126515	0.0334699
-2.75	+ Temperature variability	0.00374769	-0.0194853	0.027553
-2.75	+ Other precipitation indicators (= Kotz et al., 2022)	0.00344703	-0.0194548	0.026724
-2.7	Annual precipitation only (= status quo)	0.0100535	-0.0126538	0.0333149
-2.7	+ Temperature variability	0.00366952	-0.0194778	0.0273961
-2.7	+ Other precipitation indicators (= Kotz et al., 2022)	0.00336101	-0.0194599	0.0265453
-2.65	Annual precipitation only (= status quo)	0.0099701	-0.0126478	0.0331588
-2.65	+ Temperature variability	0.00359135	-0.0194789	0.0272397
-2.65	+ Other precipitation indicators (= Kotz et al., 2022)	0.00327499	-0.0194611	0.0263739
-2.6	Annual precipitation only (= status quo)	0.00988673	-0.0126432	0.0329909
-2.6	+ Temperature variability	0.00351319	-0.0194799	0.0270787
-2.6	+ Other precipitation indicators (= Kotz et al., 2022)	0.00318899	-0.0194576	0.0262087
-2.55	Annual precipitation only (= status quo)	0.00980337	-0.0126443	0.0328192
-2.55	+ Temperature variability	0.00343504	-0.0194823	0.026903
-2.55	+ Other precipitation indicators (= Kotz et al., 2022)	0.00310299	-0.0194715	0.0260399
-2.5	Annual precipitation only (= status quo)	0.00972002	-0.0126531	0.0326524
-2.5	+ Temperature variability	0.00335689	-0.0194717	0.0267384
-2.5	+ Other precipitation indicators (= Kotz et al., 2022)	0.00301699	-0.0194728	0.0258733
-2.45	Annual precipitation only (= status quo)	0.00963667	-0.0126624	0.0324813
-2.45	+ Temperature variability	0.00327875	-0.0194753	0.0265728
-2.45	+ Other precipitation indicators (= Kotz et al., 2022)	0.00293101	-0.0194883	0.0257003
-2.4	Annual precipitation only (= status quo)	0.00955333	-0.0126724	0.0323298
-2.4	+ Temperature variability	0.00320061	-0.0194727	0.0264041
-2.4	+ Other precipitation indicators (= Kotz et al., 2022)	0.00284503	-0.0195058	0.0255326
-2.35	Annual precipitation only (= status quo)	0.00947	-0.0126762	0.0321469
-2.35	+ Temperature variability	0.00312248	-0.0194728	0.0262508
-2.35	+ Other precipitation indicators (= Kotz et al., 2022)	0.00275906	-0.01951	0.0253648
-2.3	Annual precipitation only (= status quo)	0.00938667	-0.0126766	0.0319837
-2.3	+ Temperature variability	0.00304436	-0.0194663	0.0260761
-2.3	+ Other precipitation indicators (= Kotz et al., 2022)	0.0026731	-0.0195092	0.025198
-2.25	Annual precipitation only (= status quo)	0.00930335	-0.0126744	0.0318186
-2.25	+ Temperature variability	0.00296624	-0.0194659	0.0259089
-2.25	+ Other precipitation indicators (= Kotz et al., 2022)	0.00258714	-0.0195134	0.0250284
-2.2	Annual precipitation only (= status quo)	0.00922004	-0.0126836	0.0316485
-2.2	+ Temperature variability	0.00288813	-0.0194611	0.0257381
-2.2	+ Other precipitation indicators (= Kotz et al., 2022)	0.00250119	-0.0195158	0.0248609
-2.15	Annual precipitation only (= status quo)	0.00913674	-0.0126856	0.0314885
-2.15	+ Temperature variability	0.00281002	-0.0194588	0.0255842
-2.15	+ Other precipitation indicators (= Kotz et al., 2022)	0.00241525	-0.0195223	0.0246953
-2.1	Annual precipitation only (= status quo)	0.00905344	-0.0126778	0.0313132
-2.1	+ Temperature variability	0.00273192	-0.0194573	0.025422
-2.1	+ Other precipitation indicators (= Kotz et al., 2022)	0.00232932	-0.0195221	0.0245326
-2.05	Annual precipitation only (= status quo)	0.00897015	-0.012684	0.0311472
-2.05	+ Temperature variability	0.00265383	-0.0194541	0.0252505
-2.05	+ Other precipitation indicators (= Kotz et al., 2022)	0.00224339	-0.019534	0.0243728
-2	Annual precipitation only (= status quo)	0.00888686	-0.0126921	0.0309829
-2	+ Temperature variability	0.00257574	-0.0194478	0.0250962
-2	+ Other precipitation indicators (= Kotz et al., 2022)	0.00215747	-0.0195349	0.0242018
-1.95	Annual precipitation only (= status quo)	0.00880358	-0.0126992	0.0308062
-1.95	+ Temperature variability	0.00249766	-0.0194373	0.0249363
-1.95	+ Other precipitation indicators (= Kotz et al., 2022)	0.00207156	-0.01955	0.0240414
-1.9	Annual precipitation only (= status quo)	0.00872031	-0.0127087	0.0306407
-1.9	+ Temperature variability	0.00241959	-0.0194362	0.0247728
-1.9	+ Other precipitation indicators (= Kotz et al., 2022)	0.00198565	-0.0195514	0.0238633
-1.85	Annual precipitation only (= status quo)	0.00863705	-0.0127168	0.030472
-1.85	+ Temperature variability	0.00234152	-0.0194287	0.0246067
-1.85	+ Other precipitation indicators (= Kotz et al., 2022)	0.00189976	-0.0195625	0.0236986
-1.8	Annual precipitation only (= status quo)	0.00855379	-0.0127186	0.0303085
-1.8	+ Temperature variability	0.00226345	-0.0194211	0.0244364
-1.8	+ Other precipitation indicators (= Kotz et al., 2022)	0.00181387	-0.0195786	0.0235345
-1.75	Annual precipitation only (= status quo)	0.00847054	-0.0127231	0.0301402
-1.75	+ Temperature variability	0.0021854	-0.0194263	0.0242809
-1.75	+ Other precipitation indicators (= Kotz et al., 2022)	0.00172799	-0.0195846	0.023363
-1.7	Annual precipitation only (= status quo)	0.0083873	-0.0127254	0.0299715
-1.7	+ Temperature variability	0.00210735	-0.0194214	0.0241264
-1.7	+ Other precipitation indicators (= Kotz et al., 2022)	0.00164211	-0.0195956	0.0231921
-1.65	Annual precipitation only (= status quo)	0.00830406	-0.0127268	0.0297975
-1.65	+ Temperature variability	0.0020293	-0.0194094	0.0239641
-1.65	+ Other precipitation indicators (= Kotz et al., 2022)	0.00155624	-0.0196029	0.0230227
-1.6	Annual precipitation only (= status quo)	0.00822083	-0.0127327	0.0296211
-1.6	+ Temperature variability	0.00195126	-0.0194117	0.0238027
-1.6	+ Other precipitation indicators (= Kotz et al., 2022)	0.00147038	-0.0196163	0.0228619
-1.55	Annual precipitation only (= status quo)	0.00813761	-0.0127413	0.0294526
-1.55	+ Temperature variability	0.00187323	-0.0194065	0.0236421
-1.55	+ Other precipitation indicators (= Kotz et al., 2022)	0.00138453	-0.0196322	0.0226947
-1.5	Annual precipitation only (= status quo)	0.00805439	-0.0127522	0.0292883
-1.5	+ Temperature variability	0.0017952	-0.0193967	0.0234817
-1.5	+ Other precipitation indicators (= Kotz et al., 2022)	0.00129869	-0.0196538	0.0225202
-1.45	Annual precipitation only (= status quo)	0.00797118	-0.0127399	0.0291139
-1.45	+ Temperature variability	0.00171718	-0.0193882	0.0233186
-1.45	+ Other precipitation indicators (= Kotz et al., 2022)	0.00121285	-0.0196572	0.0223538
-1.4	Annual precipitation only (= status quo)	0.00788798	-0.0127402	0.0289524
-1.4	+ Temperature variability	0.00163917	-0.019386	0.0231633
-1.4	+ Other precipitation indicators (= Kotz et al., 2022)	0.00112702	-0.0196585	0.0221933
-1.35	Annual precipitation only (= status quo)	0.00780478	-0.0127491	0.0287928
-1.35	+ Temperature variability	0.00156116	-0.0193822	0.0230061
-1.35	+ Other precipitation indicators (= Kotz et al., 2022)	0.00104119	-0.0196667	0.0220221
-1.3	Annual precipitation only (= status quo)	0.00772159	-0.0127467	0.028623
-1.3	+ Temperature variability	0.00148316	-0.0193771	0.0228448
-1.3	+ Other precipitation indicators (= Kotz et al., 2022)	0.000955377	-0.0196696	0.0218525
-1.25	Annual precipitation only (= status quo)	0.00763841	-0.0127431	0.0284562
-1.25	+ Temperature variability	0.00140516	-0.0193756	0.0226826
-1.25	+ Other precipitation indicators (= Kotz et al., 2022)	0.000869568	-0.0196766	0.0216924
-1.2	Annual precipitation only (= status quo)	0.00755524	-0.0127512	0.0283015
-1.2	+ Temperature variability	0.00132717	-0.019373	0.0225225
-1.2	+ Other precipitation indicators (= Kotz et al., 2022)	0.000783767	-0.0196917	0.0215297
-1.15	Annual precipitation only (= status quo)	0.00747207	-0.0127568	0.0281308
-1.15	+ Temperature variability	0.00124919	-0.0193656	0.0223679
-1.15	+ Other precipitation indicators (= Kotz et al., 2022)	0.000697973	-0.019704	0.0213642
-1.1	Annual precipitation only (= status quo)	0.00738891	-0.0127504	0.0279641
-1.1	+ Temperature variability	0.00117121	-0.0193576	0.0221981
-1.1	+ Other precipitation indicators (= Kotz et al., 2022)	0.000612186	-0.0197109	0.0211999
-1.05	Annual precipitation only (= status quo)	0.00730575	-0.0127534	0.0277896
-1.05	+ Temperature variability	0.00109324	-0.019357	0.0220349
-1.05	+ Other precipitation indicators (= Kotz et al., 2022)	0.000526407	-0.0197226	0.0210316
-1	Annual precipitation only (= status quo)	0.0072226	-0.0127611	0.0276274
-1	+ Temperature variability	0.00101527	-0.0193513	0.0218754
-1	+ Other precipitation indicators (= Kotz et al., 2022)	0.000440635	-0.0197277	0.0208642
-0.95	Annual precipitation only (= status quo)	0.00713946	-0.0127673	0.0274696
-0.95	+ Temperature variability	0.000937314	-0.0193459	0.0217083
-0.95	+ Other precipitation indicators (= Kotz et al., 2022)	0.000354871	-0.0197333	0.0207024
-0.9	Annual precipitation only (= status quo)	0.00705633	-0.0127693	0.0273091
-0.9	+ Temperature variability	0.000859361	-0.0193485	0.0215568
-0.9	+ Other precipitation indicators (= Kotz et al., 2022)	0.000269114	-0.0197406	0.0205329
-0.85	Annual precipitation only (= status quo)	0.0069732	-0.0127685	0.0271524
-0.85	+ Temperature variability	0.000781413	-0.0193584	0.0213907
-0.85	+ Other precipitation indicators (= Kotz et al., 2022)	0.000183364	-0.0197508	0.0203712
-0.8	Annual precipitation only (= status quo)	0.00689008	-0.0127723	0.0269855
-0.8	+ Temperature variability	0.000703472	-0.0193638	0.0212247
-0.8	+ Other precipitation indicators (= Kotz et al., 2022)	9.76213e-05	-0.0197616	0.0202114
-0.75	Annual precipitation only (= status quo)	0.00680697	-0.012772	0.0268298
-0.75	+ Temperature variability	0.000625537	-0.0193621	0.0210644
-0.75	+ Other precipitation indicators (= Kotz et al., 2022)	1.18862e-05	-0.0197661	0.0200426
-0.7	Annual precipitation only (= status quo)	0.00672386	-0.012772	0.0266711
-0.7	+ Temperature variability	0.000547607	-0.019363	0.0208996
-0.7	+ Other precipitation indicators (= Kotz et al., 2022)	-7.38416e-05	-0.0197859	0.019875
-0.65	Annual precipitation only (= status quo)	0.00664076	-0.0127782	0.0265082
-0.65	+ Temperature variability	0.000469684	-0.0193649	0.0207399
-0.65	+ Other precipitation indicators (= Kotz et al., 2022)	-0.000159562	-0.0197947	0.0197232
-0.6	Annual precipitation only (= status quo)	0.00655767	-0.0127802	0.0263542
-0.6	+ Temperature variability	0.000391767	-0.0193576	0.0205799
-0.6	+ Other precipitation indicators (= Kotz et al., 2022)	-0.000245275	-0.0198017	0.0195601
-0.55	Annual precipitation only (= status quo)	0.00647459	-0.0127831	0.0261842
-0.55	+ Temperature variability	0.000313856	-0.0193531	0.0204296
-0.55	+ Other precipitation indicators (= Kotz et al., 2022)	-0.000330981	-0.0198069	0.0193912
-0.5	Annual precipitation only (= status quo)	0.00639151	-0.0127784	0.0260202
-0.5	+ Temperature variability	0.000235951	-0.019356	0.0202751
-0.5	+ Other precipitation indicators (= Kotz et al., 2022)	-0.000416679	-0.0198215	0.0192347
-0.45	Annual precipitation only (= status quo)	0.00630843	-0.0127734	0.0258525
-0.45	+ Temperature variability	0.000158052	-0.0193562	0.0201108
-0.45	+ Other precipitation indicators (= Kotz et al., 2022)	-0.00050237	-0.0198318	0.0190692
-0.4	Annual precipitation only (= status quo)	0.00622537	-0.0127838	0.0256976
-0.4	+ Temperature variability	8.01591e-05	-0.0193559	0.0199418
-0.4	+ Other precipitation indicators (= Kotz et al., 2022)	-0.000588054	-0.019843	0.0188967
-0.35	Annual precipitation only (= status quo)	0.00614231	-0.012803	0.0255311
-0.35	+ Temperature variability	2.27229e-06	-0.0193553	0.0197782
-0.35	+ Other precipitation indicators (= Kotz et al., 2022)	-0.00067373	-0.0198573	0.0187235
-0.3	Annual precipitation only (= status quo)	0.00605926	-0.0128097	0.0253693
-0.3	+ Temperature variability	-7.56085e-05	-0.0193501	0.0196109
-0.3	+ Other precipitation indicators (= Kotz et al., 2022)	-0.000759399	-0.0198702	0.0185639
-0.25	Annual precipitation only (= status quo)	0.00597621	-0.012811	0.0252034
-0.25	+ Temperature variability	-0.000153483	-0.0193543	0.019455
-0.25	+ Other precipitation indicators (= Kotz et al., 2022)	-0.000845061	-0.019882	0.0183947
-0.2	Annual precipitation only (= status quo)	0.00589318	-0.0128228	0.0250431
-0.2	+ Temperature variability	-0.000231352	-0.0193471	0.0192919
-0.2	+ Other precipitation indicators (= Kotz et al., 2022)	-0.000930715	-0.0198763	0.0182289
-0.15	Annual precipitation only (= status quo)	0.00581015	-0.0128335	0.024878
-0.15	+ Temperature variability	-0.000309214	-0.0193464	0.0191286
-0.15	+ Other precipitation indicators (= Kotz et al., 2022)	-0.00101636	-0.0198977	0.0180671
-0.1	Annual precipitation only (= status quo)	0.00572712	-0.0128443	0.0247209
-0.1	+ Temperature variability	-0.000387071	-0.0193507	0.0189691
-0.1	+ Other precipitation indicators (= Kotz et al., 2022)	-0.001102	-0.0199088	0.0179062
-0.05	Annual precipitation only (= status quo)	0.0056441	-0.0128536	0.0245557
-0.05	+ Temperature variability	-0.000464921	-0.01934	0.0188208
-0.05	+ Other precipitation indicators (= Kotz et al., 2022)	-0.00118763	-0.0199219	0.0177469
0	Annual precipitation only (= status quo)	0.00556109	-0.0128621	0.0243895
0	+ Temperature variability	-0.000542766	-0.0193491	0.0186621
0	+ Other precipitation indicators (= Kotz et al., 2022)	-0.00127326	-0.0199396	0.0175899
0.05	Annual precipitation only (= status quo)	0.00547809	-0.012864	0.0242272
0.05	+ Temperature variability	-0.000620604	-0.019347	0.0185145
0.05	+ Other precipitation indicators (= Kotz et al., 2022)	-0.00135888	-0.0199558	0.0174384
0.1	Annual precipitation only (= status quo)	0.00539509	-0.0128708	0.0240697
0.1	+ Temperature variability	-0.000698436	-0.0193521	0.0183613
0.1	+ Other precipitation indicators (= Kotz et al., 2022)	-0.00144449	-0.0199711	0.0172807
0.15	Annual precipitation only (= status quo)	0.0053121	-0.0128654	0.0239076
0.15	+ Temperature variability	-0.000776262	-0.0193571	0.0182052
0.15	+ Other precipitation indicators (= Kotz et al., 2022)	-0.00153009	-0.0199888	0.0171078
0.2	Annual precipitation only (= status quo)	0.00522912	-0.0128733	0.0237448
0.2	+ Temperature variability	-0.000854082	-0.0193567	0.0180516
0.2	+ Other precipitation indicators (= Kotz et al., 2022)	-0.00161569	-0.0200117	0.0169506
0.25	Annual precipitation only (= status quo)	0.00514614	-0.012879	0.023585
0.25	+ Temperature variability	-0.000931896	-0.019367	0.0179042
0.25	+ Other precipitation indicators (= Kotz et al., 2022)	-0.00170127	-0.0200223	0.0167937
0.3	Annual precipitation only (= status quo)	0.00506318	-0.0128873	0.0234211
0.3	+ Temperature variability	-0.0010097	-0.0193719	0.0177483
0.3	+ Other precipitation indicators (= Kotz et al., 2022)	-0.00178685	-0.0200297	0.0166311
0.35	Annual precipitation only (= status quo)	0.00498021	-0.0128891	0.0232595
0.35	+ Temperature variability	-0.00108751	-0.0193769	0.0175975
0.35	+ Other precipitation indicators (= Kotz et al., 2022)	-0.00187243	-0.0200457	0.0164733
0.4	Annual precipitation only (= status quo)	0.00489726	-0.0128975	0.0231033
0.4	+ Temperature variability	-0.0011653	-0.0193758	0.0174416
0.4	+ Other precipitation indicators (= Kotz et al., 2022)	-0.00195799	-0.0200582	0.0163223
0.45	Annual precipitation only (= status quo)	0.00481431	-0.0129149	0.0229421
0.45	+ Temperature variability	-0.00124309	-0.0193822	0.0172938
0.45	+ Other precipitation indicators (= Kotz et al., 2022)	-0.00204355	-0.0200767	0.0161705
0.5	Annual precipitation only (= status quo)	0.00473137	-0.0129274	0.0227833
0.5	+ Temperature variability	-0.00132088	-0.0193751	0.0171341
0.5	+ Other precipitation indicators (= Kotz et al., 2022)	-0.0021291	-0.0200956	0.0160116
0.55	Annual precipitation only (= status quo)	0.00464843	-0.0129379	0.0226184
0.55	+ Temperature variability	-0.00139865	-0.0193712	0.0169817
0.55	+ Other precipitation indicators (= Kotz et al., 2022)	-0.00221465	-0.0201031	0.0158496
0.6	Annual precipitation only (= status quo)	0.0045655	-0.012941	0.0224659
0.6	+ Temperature variability	-0.00147643	-0.0193704	0.0168229
0.6	+ Other precipitation indicators (= Kotz et al., 2022)	-0.00230019	-0.020119	0.0156811
0.65	Annual precipitation only (= status quo)	0.00448258	-0.0129482	0.0223096
0.65	+ Temperature variability	-0.00155419	-0.0193748	0.0166694
0.65	+ Other precipitation indicators (= Kotz et al., 2022)	-0.00238572	-0.0201306	0.0155167
0.7	Annual precipitation only (= status quo)	0.00439967	-0.0129495	0.0221501
0.7	+ Temperature variability	-0.00163195	-0.01937	0.0165094
0.7	+ Other precipitation indicators (= Kotz et al., 2022)	-0.00247124	-0.020135	0.015357
0.75	Annual precipitation only (= status quo)	0.00431676	-0.0129525	0.0219859
0.75	+ Temperature variability	-0.0017097	-0.0193621	0.0163521
0.75	+ Other precipitation indicators (= Kotz et al., 2022)	-0.00255675	-0.0201448	0.015193
0.8	Annual precipitation only (= status quo)	0.00423386	-0.0129637	0.0218267
0.8	+ Temperature variability	-0.00178745	-0.0193677	0.0161952
0.8	+ Other precipitation indicators (= Kotz et al., 2022)	-0.00264226	-0.0201742	0.0150401
0.85	Annual precipitation only (= status quo)	0.00415096	-0.0129755	0.0216594
0.85	+ Temperature variability	-0.00186519	-0.0193721	0.0160392
0.85	+ Other precipitation indicators (= Kotz et al., 2022)	-0.00272776	-0.0201838	0.0148802
0.9	Annual precipitation only (= status quo)	0.00406808	-0.0129782	0.0215063
0.9	+ Temperature variability	-0.00194293	-0.0193735	0.0158815
0.9	+ Other precipitation indicators (= Kotz et al., 2022)	-0.00281325	-0.0201994	0.0147278
0.95	Annual precipitation only (= status quo)	0.0039852	-0.0129862	0.0213419
0.95	+ Temperature variability	-0.00202066	-0.0193862	0.0157255
0.95	+ Other precipitation indicators (= Kotz et al., 2022)	-0.00289874	-0.0202207	0.0145796
1	Annual precipitation only (= status quo)	0.00390232	-0.0129994	0.0211836
1	+ Temperature variability	-0.00209838	-0.0193853	0.0155618
1	+ Other precipitation indicators (= Kotz et al., 2022)	-0.00298422	-0.0202391	0.0144149
1.05	Annual precipitation only (= status quo)	0.00381946	-0.0130134	0.021027
1.05	+ Temperature variability	-0.0021761	-0.0193774	0.015398
1.05	+ Other precipitation indicators (= Kotz et al., 2022)	-0.00306969	-0.0202475	0.0142548
1.1	Annual precipitation only (= status quo)	0.0037366	-0.0130296	0.0208655
1.1	+ Temperature variability	-0.00225381	-0.0193813	0.0152467
1.1	+ Other precipitation indicators (= Kotz et al., 2022)	-0.00315515	-0.0202487	0.0140888
1.15	Annual precipitation only (= status quo)	0.00365374	-0.0130382	0.0207072
1.15	+ Temperature variability	-0.00233151	-0.0193838	0.0150963
1.15	+ Other precipitation indicators (= Kotz et al., 2022)	-0.00324061	-0.0202601	0.0139193
1.2	Annual precipitation only (= status quo)	0.0035709	-0.0130519	0.020552
1.2	+ Temperature variability	-0.00240921	-0.0193927	0.0149431
1.2	+ Other precipitation indicators (= Kotz et al., 2022)	-0.00332606	-0.0202796	0.0137644
1.25	Annual precipitation only (= status quo)	0.00348806	-0.0130658	0.020393
1.25	+ Temperature variability	-0.00248691	-0.0193929	0.0147914
1.25	+ Other precipitation indicators (= Kotz et al., 2022)	-0.0034115	-0.0202946	0.0136042
1.3	Annual precipitation only (= status quo)	0.00340523	-0.0130717	0.0202279
1.3	+ Temperature variability	-0.00256459	-0.0194002	0.014631
1.3	+ Other precipitation indicators (= Kotz et al., 2022)	-0.00349693	-0.0203136	0.0134431
1.35	Annual precipitation only (= status quo)	0.0033224	-0.0130807	0.0200739
1.35	+ Temperature variability	-0.00264227	-0.0194109	0.0144716
1.35	+ Other precipitation indicators (= Kotz et al., 2022)	-0.00358236	-0.0203379	0.0132812
1.4	Annual precipitation only (= status quo)	0.00323958	-0.0130865	0.0199121
1.4	+ Temperature variability	-0.00271995	-0.0194167	0.0143251
1.4	+ Other precipitation indicators (= Kotz et al., 2022)	-0.00366778	-0.0203474	0.0131327
1.45	Annual precipitation only (= status quo)	0.00315677	-0.0130961	0.0197588
1.45	+ Temperature variability	-0.00279762	-0.0194138	0.0141739
1.45	+ Other precipitation indicators (= Kotz et al., 2022)	-0.00375319	-0.0203603	0.0129693
1.5	Annual precipitation only (= status quo)	0.00307396	-0.0131027	0.0196072
1.5	+ Temperature variability	-0.00287528	-0.0194284	0.0140261
1.5	+ Other precipitation indicators (= Kotz et al., 2022)	-0.0038386	-0.0203627	0.0128164
1.55	Annual precipitation only (= status quo)	0.00299117	-0.0131121	0.0194457
1.55	+ Temperature variability	-0.00295294	-0.0194345	0.0138623
1.55	+ Other precipitation indicators (= Kotz et al., 2022)	-0.00392399	-0.0203824	0.0126596
1.6	Annual precipitation only (= status quo)	0.00290838	-0.0131206	0.0192904
1.6	+ Temperature variability	-0.00303059	-0.0194475	0.0137068
1.6	+ Other precipitation indicators (= Kotz et al., 2022)	-0.00400938	-0.0203904	0.0125097
1.65	Annual precipitation only (= status quo)	0.00282559	-0.0131286	0.0191235
1.65	+ Temperature variability	-0.00310823	-0.0194562	0.0135528
1.65	+ Other precipitation indicators (= Kotz et al., 2022)	-0.00409477	-0.0204003	0.0123574
1.7	Annual precipitation only (= status quo)	0.00274281	-0.0131322	0.0189655
1.7	+ Temperature variability	-0.00318587	-0.0194634	0.0133967
1.7	+ Other precipitation indicators (= Kotz et al., 2022)	-0.00418014	-0.0204168	0.0122004
1.75	Annual precipitation only (= status quo)	0.00266004	-0.013147	0.0187981
1.75	+ Temperature variability	-0.0032635	-0.019472	0.0132373
1.75	+ Other precipitation indicators (= Kotz et al., 2022)	-0.00426551	-0.0204343	0.0120435
1.8	Annual precipitation only (= status quo)	0.00257728	-0.0131579	0.0186486
1.8	+ Temperature variability	-0.00334113	-0.0194854	0.013083
1.8	+ Other precipitation indicators (= Kotz et al., 2022)	-0.00435087	-0.0204597	0.0118879
1.85	Annual precipitation only (= status quo)	0.00249452	-0.0131711	0.0184917
1.85	+ Temperature variability	-0.00341875	-0.0194929	0.0129282
1.85	+ Other precipitation indicators (= Kotz et al., 2022)	-0.00443623	-0.020482	0.0117343
1.9	Annual precipitation only (= status quo)	0.00241177	-0.013187	0.0183401
1.9	+ Temperature variability	-0.00349636	-0.019509	0.0127707
1.9	+ Other precipitation indicators (= Kotz et al., 2022)	-0.00452157	-0.0204978	0.0115831
1.95	Annual precipitation only (= status quo)	0.00232903	-0.0131969	0.0181704
1.95	+ Temperature variability	-0.00357397	-0.0195043	0.0126161
1.95	+ Other precipitation indicators (= Kotz et al., 2022)	-0.00460691	-0.0205091	0.011422
2	Annual precipitation only (= status quo)	0.00224629	-0.013209	0.0180134
2	+ Temperature variability	-0.00365157	-0.0195062	0.0124723
2	+ Other precipitation indicators (= Kotz et al., 2022)	-0.00469224	-0.0205233	0.0112661
2.05	Annual precipitation only (= status quo)	0.00216356	-0.013218	0.017863
2.05	+ Temperature variability	-0.00372917	-0.0195167	0.0123122
2.05	+ Other precipitation indicators (= Kotz et al., 2022)	-0.00477757	-0.0205379	0.0111156
2.1	Annual precipitation only (= status quo)	0.00208084	-0.0132383	0.0177059
2.1	+ Temperature variability	-0.00380676	-0.0195208	0.0121679
2.1	+ Other precipitation indicators (= Kotz et al., 2022)	-0.00486289	-0.020549	0.0109619
2.15	Annual precipitation only (= status quo)	0.00199812	-0.0132543	0.0175464
2.15	+ Temperature variability	-0.00388434	-0.0195284	0.0120255
2.15	+ Other precipitation indicators (= Kotz et al., 2022)	-0.0049482	-0.0205642	0.0108032
2.2	Annual precipitation only (= status quo)	0.00191541	-0.0132651	0.0173842
2.2	+ Temperature variability	-0.00396192	-0.0195381	0.011866
2.2	+ Other precipitation indicators (= Kotz et al., 2022)	-0.0050335	-0.020584	0.010656
2.25	Annual precipitation only (= status quo)	0.00183271	-0.0132739	0.017218
2.25	+ Temperature variability	-0.00403949	-0.0195391	0.0117123
2.25	+ Other precipitation indicators (= Kotz et al., 2022)	-0.00511879	-0.0205946	0.0105031
2.3	Annual precipitation only (= status quo)	0.00175001	-0.01328	0.0170609
2.3	+ Temperature variability	-0.00411706	-0.0195492	0.0115639
2.3	+ Other precipitation indicators (= Kotz et al., 2022)	-0.00520408	-0.0206133	0.0103576
2.35	Annual precipitation only (= status quo)	0.00166732	-0.0132899	0.016913
2.35	+ Temperature variability	-0.00419462	-0.0195494	0.011419
2.35	+ Other precipitation indicators (= Kotz et al., 2022)	-0.00528936	-0.0206336	0.0102019
2.4	Annual precipitation only (= status quo)	0.00158464	-0.0133036	0.0167591
2.4	+ Temperature variability	-0.00427217	-0.0195561	0.0112743
2.4	+ Other precipitation indicators (= Kotz et al., 2022)	-0.00537464	-0.0206607	0.0100499
2.45	Annual precipitation only (= status quo)	0.00150197	-0.0133029	0.0166094
2.45	+ Temperature variability	-0.00434972	-0.0195725	0.0111283
2.45	+ Other precipitation indicators (= Kotz et al., 2022)	-0.0054599	-0.0206767	0.0099045
2.5	Annual precipitation only (= status quo)	0.0014193	-0.0133167	0.0164588
2.5	+ Temperature variability	-0.00442726	-0.0195815	0.0109724
2.5	+ Other precipitation indicators (= Kotz et al., 2022)	-0.00554516	-0.0207024	0.00975509
2.55	Annual precipitation only (= status quo)	0.00133664	-0.0133294	0.0163009
2.55	+ Temperature variability	-0.0045048	-0.0195919	0.0108196
2.55	+ Other precipitation indicators (= Kotz et al., 2022)	-0.00563041	-0.0207191	0.00960926
2.6	Annual precipitation only (= status quo)	0.00125398	-0.0133482	0.0161491
2.6	+ Temperature variability	-0.00458233	-0.0196181	0.0106645
2.6	+ Other precipitation indicators (= Kotz et al., 2022)	-0.00571566	-0.0207409	0.00947567
2.65	Annual precipitation only (= status quo)	0.00117133	-0.0133533	0.0160018
2.65	+ Temperature variability	-0.00465985	-0.0196264	0.0105162
2.65	+ Other precipitation indicators (= Kotz et al., 2022)	-0.00580089	-0.0207644	0.00931219
2.7	Annual precipitation only (= status quo)	0.00108869	-0.0133768	0.01585
2.7	+ Temperature variability	-0.00473737	-0.0196421	0.010365
2.7	+ Other precipitation indicators (= Kotz et al., 2022)	-0.00588612	-0.0207792	0.00917435
2.75	Annual precipitation only (= status quo)	0.00100606	-0.0133904	0.0157011
2.75	+ Temperature variability	-0.00481488	-0.019653	0.0102141
2.75	+ Other precipitation indicators (= Kotz et al., 2022)	-0.00597134	-0.020802	0.00902442
2.8	Annual precipitation only (= status quo)	0.00092343	-0.013399	0.0155478
2.8	+ Temperature variability	-0.00489239	-0.0196647	0.0100708
2.8	+ Other precipitation indicators (= Kotz et al., 2022)	-0.00605656	-0.020822	0.00887022
2.85	Annual precipitation only (= status quo)	0.000840809	-0.0134081	0.0154002
2.85	+ Temperature variability	-0.00496989	-0.0196806	0.00992211
2.85	+ Other precipitation indicators (= Kotz et al., 2022)	-0.00614177	-0.0208392	0.00872622
2.9	Annual precipitation only (= status quo)	0.000758195	-0.0134221	0.0152406
2.9	+ Temperature variability	-0.00504738	-0.0196939	0.00977495
2.9	+ Other precipitation indicators (= Kotz et al., 2022)	-0.00622697	-0.0208638	0.00857902
2.95	Annual precipitation only (= status quo)	0.000675588	-0.0134384	0.0150914
2.95	+ Temperature variability	-0.00512487	-0.0197179	0.00963987
2.95	+ Other precipitation indicators (= Kotz et al., 2022)	-0.00631216	-0.0208887	0.00842749
3	Annual precipitation only (= status quo)	0.000592988	-0.0134545	0.0149348
3	+ Temperature variability	-0.00520235	-0.0197251	0.00949739
3	+ Other precipitation indicators (= Kotz et al., 2022)	-0.00639735	-0.0209202	0.00827197
3.05	Annual precipitation only (= status quo)	0.000510394	-0.0134609	0.0147866
3.05	+ Temperature variability	-0.00527982	-0.0197329	0.00935963
3.05	+ Other precipitation indicators (= Kotz et al., 2022)	-0.00648252	-0.0209406	0.00811382
3.1	Annual precipitation only (= status quo)	0.000427808	-0.0134705	0.0146391
3.1	+ Temperature variability	-0.00535729	-0.0197577	0.00921295
3.1	+ Other precipitation indicators (= Kotz et al., 2022)	-0.00656769	-0.0209596	0.00795634
3.15	Annual precipitation only (= status quo)	0.000345228	-0.0134892	0.0144815
3.15	+ Temperature variability	-0.00543476	-0.0197732	0.00906692
3.15	+ Other precipitation indicators (= Kotz et al., 2022)	-0.00665286	-0.020976	0.00780117
3.2	Annual precipitation only (= status quo)	0.000262655	-0.013515	0.0143286
3.2	+ Temperature variability	-0.00551221	-0.0197925	0.00892517
3.2	+ Other precipitation indicators (= Kotz et al., 2022)	-0.00673801	-0.0210069	0.00765604
3.25	Annual precipitation only (= status quo)	0.000180088	-0.0135372	0.0141817
3.25	+ Temperature variability	-0.00558967	-0.0198034	0.00876971
3.25	+ Other precipitation indicators (= Kotz et al., 2022)	-0.00682316	-0.0210333	0.00750762
3.3	Annual precipitation only (= status quo)	9.75291e-05	-0.0135491	0.014024
3.3	+ Temperature variability	-0.00566711	-0.0198189	0.00862958
3.3	+ Other precipitation indicators (= Kotz et al., 2022)	-0.00690831	-0.0210559	0.00735993
3.35	Annual precipitation only (= status quo)	1.49765e-05	-0.0135684	0.0138722
3.35	+ Temperature variability	-0.00574455	-0.0198303	0.00849338
3.35	+ Other precipitation indicators (= Kotz et al., 2022)	-0.00699344	-0.0210748	0.00720498
3.4	Annual precipitation only (= status quo)	-6.75693e-05	-0.0135796	0.0137195
3.4	+ Temperature variability	-0.00582198	-0.0198564	0.00835439
3.4	+ Other precipitation indicators (= Kotz et al., 2022)	-0.00707857	-0.0211047	0.00705427
3.45	Annual precipitation only (= status quo)	-0.000150108	-0.0135967	0.0135693
3.45	+ Temperature variability	-0.00589941	-0.0198764	0.00821149
3.45	+ Other precipitation indicators (= Kotz et al., 2022)	-0.00716369	-0.0211291	0.00690426
3.5	Annual precipitation only (= status quo)	-0.00023264	-0.0136142	0.013418
3.5	+ Temperature variability	-0.00597683	-0.0198885	0.00805749
3.5	+ Other precipitation indicators (= Kotz et al., 2022)	-0.0072488	-0.0211527	0.00674987
3.55	Annual precipitation only (= status quo)	-0.000315166	-0.0136318	0.013267
3.55	+ Temperature variability	-0.00605425	-0.0198945	0.007901
3.55	+ Other precipitation indicators (= Kotz et al., 2022)	-0.00733391	-0.0211778	0.00660951
3.6	Annual precipitation only (= status quo)	-0.000397684	-0.0136507	0.0131238
3.6	+ Temperature variability	-0.00613166	-0.0199176	0.00775969
3.6	+ Other precipitation indicators (= Kotz et al., 2022)	-0.007419	-0.0212	0.00647285
3.65	Annual precipitation only (= status quo)	-0.000480196	-0.0136698	0.0129701
3.65	+ Temperature variability	-0.00620906	-0.0199271	0.00763206
3.65	+ Other precipitation indicators (= Kotz et al., 2022)	-0.00750409	-0.0212226	0.00633056
3.7	Annual precipitation only (= status quo)	-0.000562701	-0.0136791	0.0128147
3.7	+ Temperature variability	-0.00628646	-0.0199413	0.00748687
3.7	+ Other precipitation indicators (= Kotz et al., 2022)	-0.00758918	-0.0212541	0.00619431
3.75	Annual precipitation only (= status quo)	-0.000645199	-0.0136989	0.0126723
3.75	+ Temperature variability	-0.00636385	-0.0199534	0.00735156
3.75	+ Other precipitation indicators (= Kotz et al., 2022)	-0.00767425	-0.0212817	0.00604933
3.8	Annual precipitation only (= status quo)	-0.00072769	-0.0137166	0.0125201
3.8	+ Temperature variability	-0.00644123	-0.0199737	0.00721512
3.8	+ Other precipitation indicators (= Kotz et al., 2022)	-0.00775932	-0.0213134	0.00591073
3.85	Annual precipitation only (= status quo)	-0.000810175	-0.0137406	0.0123791
3.85	+ Temperature variability	-0.00651861	-0.02	0.00707452
3.85	+ Other precipitation indicators (= Kotz et al., 2022)	-0.00784438	-0.0213424	0.00576661
3.9	Annual precipitation only (= status quo)	-0.000892652	-0.0137619	0.012238
3.9	+ Temperature variability	-0.00659598	-0.020019	0.00693361
3.9	+ Other precipitation indicators (= Kotz et al., 2022)	-0.00792944	-0.021369	0.00562016
3.95	Annual precipitation only (= status quo)	-0.000975123	-0.0137817	0.0120875
3.95	+ Temperature variability	-0.00667335	-0.0200437	0.00680154
3.95	+ Other precipitation indicators (= Kotz et al., 2022)	-0.00801449	-0.0213939	0.00547171
4	Annual precipitation only (= status quo)	-0.00105759	-0.0138144	0.0119401
4	+ Temperature variability	-0.00675071	-0.020066	0.00665315
4	+ Other precipitation indicators (= Kotz et al., 2022)	-0.00809953	-0.0214105	0.00533032
4.05	Annual precipitation only (= status quo)	-0.00114004	-0.0138337	0.0117895
4.05	+ Temperature variability	-0.00682807	-0.020089	0.00652076
4.05	+ Other precipitation indicators (= Kotz et al., 2022)	-0.00818456	-0.0214432	0.00518383
4.1	Annual precipitation only (= status quo)	-0.00122249	-0.0138538	0.0116413
4.1	+ Temperature variability	-0.00690541	-0.0200999	0.00638859
4.1	+ Other precipitation indicators (= Kotz et al., 2022)	-0.00826958	-0.021472	0.00503687
4.15	Annual precipitation only (= status quo)	-0.00130494	-0.0138847	0.0114983
4.15	+ Temperature variability	-0.00698276	-0.0201217	0.00625766
4.15	+ Other precipitation indicators (= Kotz et al., 2022)	-0.0083546	-0.0214916	0.00489394
4.2	Annual precipitation only (= status quo)	-0.00138738	-0.0139186	0.0113473
4.2	+ Temperature variability	-0.00706009	-0.0201492	0.00612278
4.2	+ Other precipitation indicators (= Kotz et al., 2022)	-0.00843961	-0.0215227	0.00474521
4.25	Annual precipitation only (= status quo)	-0.00146981	-0.0139432	0.0112044
4.25	+ Temperature variability	-0.00713743	-0.0201691	0.00597702
4.25	+ Other precipitation indicators (= Kotz et al., 2022)	-0.00852461	-0.0215682	0.004604
4.3	Annual precipitation only (= status quo)	-0.00155223	-0.0139611	0.0110677
4.3	+ Temperature variability	-0.00721475	-0.020189	0.00584458
4.3	+ Other precipitation indicators (= Kotz et al., 2022)	-0.00860961	-0.0215915	0.00446028
4.35	Annual precipitation only (= status quo)	-0.00163464	-0.0139887	0.0109292
4.35	+ Temperature variability	-0.00729207	-0.0201983	0.00570554
4.35	+ Other precipitation indicators (= Kotz et al., 2022)	-0.0086946	-0.0216126	0.00431363
4.4	Annual precipitation only (= status quo)	-0.00171705	-0.0140072	0.0107846
4.4	+ Temperature variability	-0.00736938	-0.0202124	0.00556224
4.4	+ Other precipitation indicators (= Kotz et al., 2022)	-0.00877958	-0.0216439	0.00417895
4.45	Annual precipitation only (= status quo)	-0.00179946	-0.0140359	0.010642
4.45	+ Temperature variability	-0.00744669	-0.0202267	0.00542456
4.45	+ Other precipitation indicators (= Kotz et al., 2022)	-0.00886455	-0.0216687	0.00405098
4.5	Annual precipitation only (= status quo)	-0.00188185	-0.0140643	0.0104899
4.5	+ Temperature variability	-0.00752399	-0.0202486	0.00528535
4.5	+ Other precipitation indicators (= Kotz et al., 2022)	-0.00894952	-0.0216986	0.00390805
4.55	Annual precipitation only (= status quo)	-0.00196424	-0.0140865	0.010343
4.55	+ Temperature variability	-0.00760128	-0.0202797	0.00515271
4.55	+ Other precipitation indicators (= Kotz et al., 2022)	-0.00903448	-0.0217316	0.00375767
4.6	Annual precipitation only (= status quo)	-0.00204662	-0.0141192	0.0101928
4.6	+ Temperature variability	-0.00767857	-0.0202936	0.00501601
4.6	+ Other precipitation indicators (= Kotz et al., 2022)	-0.00911943	-0.0217588	0.0036176
4.65	Annual precipitation only (= status quo)	-0.002129	-0.0141442	0.0100565
4.65	+ Temperature variability	-0.00775585	-0.0203169	0.00487847
4.65	+ Other precipitation indicators (= Kotz et al., 2022)	-0.00920438	-0.0217977	0.00348652
4.7	Annual precipitation only (= status quo)	-0.00221137	-0.0141713	0.009913
4.7	+ Temperature variability	-0.00783313	-0.0203435	0.00474557
4.7	+ Other precipitation indicators (= Kotz et al., 2022)	-0.00928932	-0.0218433	0.00333523
4.75	Annual precipitation only (= status quo)	-0.00229373	-0.0141895	0.00976911
4.75	+ Temperature variability	-0.0079104	-0.0203634	0.00461727
4.75	+ Other precipitation indicators (= Kotz et al., 2022)	-0.00937425	-0.021875	0.00319925
4.8	Annual precipitation only (= status quo)	-0.00237609	-0.0142248	0.00962788
4.8	+ Temperature variability	-0.00798767	-0.0203742	0.00448788
4.8	+ Other precipitation indicators (= Kotz et al., 2022)	-0.00945917	-0.0219143	0.00305426
4.85	Annual precipitation only (= status quo)	-0.00245843	-0.0142515	0.00948847
4.85	+ Temperature variability	-0.00806492	-0.0204032	0.00436349
4.85	+ Other precipitation indicators (= Kotz et al., 2022)	-0.00954409	-0.0219516	0.00290967
4.9	Annual precipitation only (= status quo)	-0.00254078	-0.014276	0.00934012
4.9	+ Temperature variability	-0.00814218	-0.0204149	0.00423325
4.9	+ Other precipitation indicators (= Kotz et al., 2022)	-0.00962899	-0.0219896	0.00277911
4.95	Annual precipitation only (= status quo)	-0.00262311	-0.0143	0.00920238
4.95	+ Temperature variability	-0.00821942	-0.0204464	0.00410096
4.95	+ Other precipitation indicators (= Kotz et al., 2022)	-0.0097139	-0.0220166	0.00263433
5	Annual precipitation only (= status quo)	-0.00270544	-0.0143376	0.00906022
5	+ Temperature variability	-0.00829666	-0.0204659	0.00396979
5	+ Other precipitation indicators (= Kotz et al., 2022)	-0.00979879	-0.0220458	0.0024958
5.05	Annual precipitation only (= status quo)	-0.00278776	-0.0143581	0.00891693
5.05	+ Temperature variability	-0.0083739	-0.0204877	0.00384275
5.05	+ Other precipitation indicators (= Kotz et al., 2022)	-0.00988368	-0.0220833	0.0023597
5.1	Annual precipitation only (= status quo)	-0.00287007	-0.0143837	0.00878243
5.1	+ Temperature variability	-0.00845113	-0.0205045	0.00371428
5.1	+ Other precipitation indicators (= Kotz et al., 2022)	-0.00996856	-0.0221204	0.00223632
5.15	Annual precipitation only (= status quo)	-0.00295238	-0.0144052	0.00864275
5.15	+ Temperature variability	-0.00852835	-0.0205352	0.00358784
5.15	+ Other precipitation indicators (= Kotz et al., 2022)	-0.0100534	-0.0221563	0.00209858
5.2	Annual precipitation only (= status quo)	-0.00303468	-0.0144258	0.0084946
5.2	+ Temperature variability	-0.00860557	-0.0205637	0.0034581
5.2	+ Other precipitation indicators (= Kotz et al., 2022)	-0.0101383	-0.0221882	0.00195822
5.25	Annual precipitation only (= status quo)	-0.00311698	-0.0144438	0.00835936
5.25	+ Temperature variability	-0.00868278	-0.0205968	0.00333168
5.25	+ Other precipitation indicators (= Kotz et al., 2022)	-0.0102232	-0.022241	0.00182425
5.3	Annual precipitation only (= status quo)	-0.00319926	-0.0144726	0.00821765
5.3	+ Temperature variability	-0.00875998	-0.0206142	0.00319944
5.3	+ Other precipitation indicators (= Kotz et al., 2022)	-0.010308	-0.0222799	0.00168737
5.35	Annual precipitation only (= status quo)	-0.00328154	-0.0145077	0.00807365
5.35	+ Temperature variability	-0.00883718	-0.0206411	0.00306627
5.35	+ Other precipitation indicators (= Kotz et al., 2022)	-0.0103928	-0.0223103	0.00155871
5.4	Annual precipitation only (= status quo)	-0.00336382	-0.0145398	0.00794723
5.4	+ Temperature variability	-0.00891437	-0.0206703	0.00294038
5.4	+ Other precipitation indicators (= Kotz et al., 2022)	-0.0104777	-0.022363	0.00143298
5.45	Annual precipitation only (= status quo)	-0.00344609	-0.0145711	0.0078102
5.45	+ Temperature variability	-0.00899156	-0.0206911	0.00280976
5.45	+ Other precipitation indicators (= Kotz et al., 2022)	-0.0105625	-0.0223947	0.00130166
5.5	Annual precipitation only (= status quo)	-0.00352835	-0.0145952	0.0076811
5.5	+ Temperature variability	-0.00906874	-0.0207175	0.00267485
5.5	+ Other precipitation indicators (= Kotz et al., 2022)	-0.0106473	-0.0224322	0.00116987
5.55	Annual precipitation only (= status quo)	-0.0036106	-0.0146278	0.00755739
5.55	+ Temperature variability	-0.00914591	-0.0207485	0.00254353
5.55	+ Other precipitation indicators (= Kotz et al., 2022)	-0.0107321	-0.0224615	0.00104434
5.6	Annual precipitation only (= status quo)	-0.00369285	-0.0146565	0.00741882
5.6	+ Temperature variability	-0.00922308	-0.02079	0.0024127
5.6	+ Other precipitation indicators (= Kotz et al., 2022)	-0.0108169	-0.0224913	0.000899615
5.65	Annual precipitation only (= status quo)	-0.00377509	-0.0146856	0.00728848
5.65	+ Temperature variability	-0.00930024	-0.0208182	0.00228734
5.65	+ Other precipitation indicators (= Kotz et al., 2022)	-0.0109017	-0.0225347	0.000771057
5.7	Annual precipitation only (= status quo)	-0.00385732	-0.0147139	0.00715526
5.7	+ Temperature variability	-0.0093774	-0.0208464	0.00216133
5.7	+ Other precipitation indicators (= Kotz et al., 2022)	-0.0109865	-0.0225663	0.000643599
5.75	Annual precipitation only (= status quo)	-0.00393954	-0.0147475	0.0070301
5.75	+ Temperature variability	-0.00945455	-0.0208821	0.00203061
5.75	+ Other precipitation indicators (= Kotz et al., 2022)	-0.0110713	-0.0226023	0.000507895
5.8	Annual precipitation only (= status quo)	-0.00402176	-0.0147827	0.00689915
5.8	+ Temperature variability	-0.00953169	-0.0209072	0.00191134
5.8	+ Other precipitation indicators (= Kotz et al., 2022)	-0.0111561	-0.0226363	0.000388307
5.85	Annual precipitation only (= status quo)	-0.00410398	-0.014816	0.00677258
5.85	+ Temperature variability	-0.00960883	-0.0209271	0.00179173
5.85	+ Other precipitation indicators (= Kotz et al., 2022)	-0.0112409	-0.0226882	0.0002597
5.9	Annual precipitation only (= status quo)	-0.00418618	-0.0148508	0.00664648
5.9	+ Temperature variability	-0.00968596	-0.02096	0.00166673
5.9	+ Other precipitation indicators (= Kotz et al., 2022)	-0.0113256	-0.0227255	0.000148602
5.95	Annual precipitation only (= status quo)	-0.00426838	-0.0148882	0.00651015
5.95	+ Temperature variability	-0.00976309	-0.0209901	0.00154307
5.95	+ Other precipitation indicators (= Kotz et al., 2022)	-0.0114104	-0.0227617	2.26177e-05
6	Annual precipitation only (= status quo)	-0.00435057	-0.0149249	0.00637859
6	+ Temperature variability	-0.00984021	-0.0210251	0.00141704
6	+ Other precipitation indicators (= Kotz et al., 2022)	-0.0114951	-0.0228054	-0.000102805
6.05	Annual precipitation only (= status quo)	-0.00443276	-0.0149586	0.0062518
6.05	+ Temperature variability	-0.00991732	-0.0210645	0.00128947
6.05	+ Other precipitation indicators (= Kotz et al., 2022)	-0.0115799	-0.0228425	-0.000237103
6.1	Annual precipitation only (= status quo)	-0.00451494	-0.0149858	0.00612578
6.1	+ Temperature variability	-0.00999443	-0.0210992	0.00116864
6.1	+ Other precipitation indicators (= Kotz et al., 2022)	-0.0116646	-0.0228918	-0.000366701
6.15	Annual precipitation only (= status quo)	-0.00459711	-0.0150167	0.00600831
6.15	+ Temperature variability	-0.0100715	-0.0211441	0.00104497
6.15	+ Other precipitation indicators (= Kotz et al., 2022)	-0.0117493	-0.0229492	-0.000486131
6.2	Annual precipitation only (= status quo)	-0.00467927	-0.0150562	0.00588429
6.2	+ Temperature variability	-0.0101486	-0.0211783	0.000925247
6.2	+ Other precipitation indicators (= Kotz et al., 2022)	-0.0118341	-0.0229954	-0.000598008
6.25	Annual precipitation only (= status quo)	-0.00476143	-0.0150984	0.00576259
6.25	+ Temperature variability	-0.0102257	-0.0212105	0.000804682
6.25	+ Other precipitation indicators (= Kotz et al., 2022)	-0.0119188	-0.0230399	-0.000725519
6.3	Annual precipitation only (= status quo)	-0.00484358	-0.0151363	0.00563974
6.3	+ Temperature variability	-0.0103028	-0.0212412	0.000693668
6.3	+ Other precipitation indicators (= Kotz et al., 2022)	-0.0120035	-0.0230849	-0.000851374
6.35	Annual precipitation only (= status quo)	-0.00492573	-0.0151669	0.00551544
6.35	+ Temperature variability	-0.0103799	-0.0212894	0.000578714
6.35	+ Other precipitation indicators (= Kotz et al., 2022)	-0.0120882	-0.0231381	-0.000972417
6.4	Annual precipitation only (= status quo)	-0.00500787	-0.0152041	0.00538874
6.4	+ Temperature variability	-0.010457	-0.021324	0.0004664
6.4	+ Other precipitation indicators (= Kotz et al., 2022)	-0.0121729	-0.0231837	-0.00109814
6.45	Annual precipitation only (= status quo)	-0.00509	-0.0152463	0.00526808
6.45	+ Temperature variability	-0.010534	-0.021356	0.000359072
6.45	+ Other precipitation indicators (= Kotz et al., 2022)	-0.0122576	-0.0232404	-0.00121697
6.5	Annual precipitation only (= status quo)	-0.00517212	-0.0152923	0.00513165
6.5	+ Temperature variability	-0.0106111	-0.0214005	0.000237162
6.5	+ Other precipitation indicators (= Kotz et al., 2022)	-0.0123422	-0.0232961	-0.00133067
6.55	Annual precipitation only (= status quo)	-0.00525424	-0.0153307	0.00500746
6.55	+ Temperature variability	-0.0106881	-0.0214416	0.000117072
6.55	+ Other precipitation indicators (= Kotz et al., 2022)	-0.0124269	-0.0233446	-0.00144941
6.6	Annual precipitation only (= status quo)	-0.00533635	-0.0153771	0.00488804
6.6	+ Temperature variability	-0.0107652	-0.0214884	7.08737e-06
6.6	+ Other precipitation indicators (= Kotz et al., 2022)	-0.0125116	-0.0233958	-0.00156981
6.65	Annual precipitation only (= status quo)	-0.00541845	-0.0154195	0.0047609
6.65	+ Temperature variability	-0.0108422	-0.0215255	-0.000109799
6.65	+ Other precipitation indicators (= Kotz et al., 2022)	-0.0125962	-0.0234416	-0.00169734
6.7	Annual precipitation only (= status quo)	-0.00550055	-0.015453	0.00464503
6.7	+ Temperature variability	-0.0109193	-0.0215634	-0.000205511
6.7	+ Other precipitation indicators (= Kotz et al., 2022)	-0.0126809	-0.0234935	-0.00181079
6.75	Annual precipitation only (= status quo)	-0.00558264	-0.0154867	0.00452352
6.75	+ Temperature variability	-0.0109963	-0.0216054	-0.000315021
6.75	+ Other precipitation indicators (= Kotz et al., 2022)	-0.0127655	-0.0235533	-0.00192669
6.8	Annual precipitation only (= status quo)	-0.00566473	-0.0155261	0.00440122
6.8	+ Temperature variability	-0.0110733	-0.0216493	-0.000409978
6.8	+ Other precipitation indicators (= Kotz et al., 2022)	-0.0128501	-0.0236112	-0.00203693
6.85	Annual precipitation only (= status quo)	-0.0057468	-0.0155741	0.0042731
6.85	+ Temperature variability	-0.0111503	-0.0216912	-0.000527547
6.85	+ Other precipitation indicators (= Kotz et al., 2022)	-0.0129348	-0.02367	-0.00214727
6.9	Annual precipitation only (= status quo)	-0.00582887	-0.0156326	0.00415508
6.9	+ Temperature variability	-0.0112273	-0.0217312	-0.000630638
6.9	+ Other precipitation indicators (= Kotz et al., 2022)	-0.0130194	-0.0237291	-0.00226471
6.95	Annual precipitation only (= status quo)	-0.00591094	-0.015681	0.00403505
6.95	+ Temperature variability	-0.0113044	-0.0217761	-0.000741588
6.95	+ Other precipitation indicators (= Kotz et al., 2022)	-0.013104	-0.0237858	-0.00237999
7	Annual precipitation only (= status quo)	-0.00599299	-0.0157253	0.00391404
7	+ Temperature variability	-0.0113814	-0.0218272	-0.000857261
7	+ Other precipitation indicators (= Kotz et al., 2022)	-0.0131886	-0.0238412	-0.00249809
7.05	Annual precipitation only (= status quo)	-0.00607504	-0.0157682	0.00380038
7.05	+ Temperature variability	-0.0114583	-0.0218777	-0.000966729
7.05	+ Other precipitation indicators (= Kotz et al., 2022)	-0.0132732	-0.023893	-0.00261085
7.1	Annual precipitation only (= status quo)	-0.00615709	-0.0158119	0.00368357
7.1	+ Temperature variability	-0.0115353	-0.0219351	-0.00107234
7.1	+ Other precipitation indicators (= Kotz et al., 2022)	-0.0133578	-0.0239482	-0.002719
7.15	Annual precipitation only (= status quo)	-0.00623912	-0.0158531	0.00356583
7.15	+ Temperature variability	-0.0116123	-0.0219836	-0.00117949
7.15	+ Other precipitation indicators (= Kotz et al., 2022)	-0.0134424	-0.0240074	-0.00283301
7.2	Annual precipitation only (= status quo)	-0.00632115	-0.0159017	0.00344983
7.2	+ Temperature variability	-0.0116893	-0.0220291	-0.0012733
7.2	+ Other precipitation indicators (= Kotz et al., 2022)	-0.0135269	-0.0240622	-0.00294067
7.25	Annual precipitation only (= status quo)	-0.00640317	-0.0159472	0.00333667
7.25	+ Temperature variability	-0.0117663	-0.0220818	-0.001389
7.25	+ Other precipitation indicators (= Kotz et al., 2022)	-0.0136115	-0.0241098	-0.00305642
7.3	Annual precipitation only (= status quo)	-0.00648519	-0.0159954	0.00322224
7.3	+ Temperature variability	-0.0118432	-0.0221407	-0.001496
7.3	+ Other precipitation indicators (= Kotz et al., 2022)	-0.0136961	-0.0241692	-0.00316449
7.35	Annual precipitation only (= status quo)	-0.0065672	-0.0160475	0.00311169
7.35	+ Temperature variability	-0.0119202	-0.0221989	-0.00159426
7.35	+ Other precipitation indicators (= Kotz et al., 2022)	-0.0137806	-0.0242333	-0.00326734
7.4	Annual precipitation only (= status quo)	-0.0066492	-0.016107	0.00299618
7.4	+ Temperature variability	-0.0119971	-0.0222535	-0.00170888
7.4	+ Other precipitation indicators (= Kotz et al., 2022)	-0.0138652	-0.0242912	-0.00338471
7.45	Annual precipitation only (= status quo)	-0.0067312	-0.0161603	0.00288686
7.45	+ Temperature variability	-0.0120741	-0.0223073	-0.00180412
7.45	+ Other precipitation indicators (= Kotz et al., 2022)	-0.0139497	-0.0243419	-0.00348701
7.5	Annual precipitation only (= status quo)	-0.00681319	-0.0162187	0.00276898
7.5	+ Temperature variability	-0.012151	-0.0223578	-0.00191158
7.5	+ Other precipitation indicators (= Kotz et al., 2022)	-0.0140342	-0.024402	-0.00358989
7.55	Annual precipitation only (= status quo)	-0.00689517	-0.0162784	0.00265924
7.55	+ Temperature variability	-0.012228	-0.0224057	-0.00201951
7.55	+ Other precipitation indicators (= Kotz et al., 2022)	-0.0141187	-0.0244625	-0.00369301
7.6	Annual precipitation only (= status quo)	-0.00697714	-0.0163306	0.00255054
7.6	+ Temperature variability	-0.0123049	-0.0224593	-0.00212838
7.6	+ Other precipitation indicators (= Kotz et al., 2022)	-0.0142033	-0.0245262	-0.00379742
7.65	Annual precipitation only (= status quo)	-0.00705911	-0.0163837	0.00243557
7.65	+ Temperature variability	-0.0123818	-0.0225181	-0.00222829
7.65	+ Other precipitation indicators (= Kotz et al., 2022)	-0.0142878	-0.024595	-0.00390063
7.7	Annual precipitation only (= status quo)	-0.00714107	-0.0164392	0.00232262
7.7	+ Temperature variability	-0.0124587	-0.0225759	-0.0023246
7.7	+ Other precipitation indicators (= Kotz et al., 2022)	-0.0143723	-0.0246475	-0.00401424
7.75	Annual precipitation only (= status quo)	-0.00722303	-0.0165005	0.00221461
7.75	+ Temperature variability	-0.0125356	-0.0226395	-0.0024188
7.75	+ Other precipitation indicators (= Kotz et al., 2022)	-0.0144568	-0.0247144	-0.00411636
7.8	Annual precipitation only (= status quo)	-0.00730498	-0.0165623	0.00211226
7.8	+ Temperature variability	-0.0126125	-0.0227004	-0.00251943
7.8	+ Other precipitation indicators (= Kotz et al., 2022)	-0.0145413	-0.0247861	-0.00421357
7.85	Annual precipitation only (= status quo)	-0.00738692	-0.016626	0.00200869
7.85	+ Temperature variability	-0.0126894	-0.0227614	-0.00262481
7.85	+ Other precipitation indicators (= Kotz et al., 2022)	-0.0146257	-0.0248581	-0.00432006
7.9	Annual precipitation only (= status quo)	-0.00746885	-0.0166738	0.00190689
7.9	+ Temperature variability	-0.0127663	-0.0228215	-0.00272326
7.9	+ Other precipitation indicators (= Kotz et al., 2022)	-0.0147102	-0.0249325	-0.00441638
7.95	Annual precipitation only (= status quo)	-0.00755078	-0.0167274	0.00180266
7.95	+ Temperature variability	-0.0128432	-0.0228855	-0.00281882
7.95	+ Other precipitation indicators (= Kotz et al., 2022)	-0.0147947	-0.0250054	-0.00451345
8	Annual precipitation only (= status quo)	-0.0076327	-0.0167881	0.00169822
8	+ Temperature variability	-0.0129201	-0.0229448	-0.00290032
8	+ Other precipitation indicators (= Kotz et al., 2022)	-0.0148791	-0.0250767	-0.00461569
8.05	Annual precipitation only (= status quo)	-0.00771462	-0.016853	0.0015905
8.05	+ Temperature variability	-0.012997	-0.0229952	-0.00299187
8.05	+ Other precipitation indicators (= Kotz et al., 2022)	-0.0149636	-0.0251424	-0.00471422
8.1	Annual precipitation only (= status quo)	-0.00779653	-0.0169148	0.00147628
8.1	+ Temperature variability	-0.0130738	-0.0230631	-0.00308663
8.1	+ Other precipitation indicators (= Kotz et al., 2022)	-0.015048	-0.0252087	-0.00481938
8.15	Annual precipitation only (= status quo)	-0.00787843	-0.0169795	0.00137436
8.15	+ Temperature variability	-0.0131507	-0.0231331	-0.00316759
8.15	+ Other precipitation indicators (= Kotz et al., 2022)	-0.0151325	-0.0252783	-0.00490976
8.2	Annual precipitation only (= status quo)	-0.00796032	-0.0170432	0.00127333
8.2	+ Temperature variability	-0.0132276	-0.0231954	-0.00325883
8.2	+ Other precipitation indicators (= Kotz et al., 2022)	-0.0152169	-0.0253531	-0.00500155
8.25	Annual precipitation only (= status quo)	-0.00804221	-0.0171063	0.00116644
8.25	+ Temperature variability	-0.0133044	-0.0232661	-0.00334586
8.25	+ Other precipitation indicators (= Kotz et al., 2022)	-0.0153013	-0.0254225	-0.00509365
8.3	Annual precipitation only (= status quo)	-0.00812409	-0.0171719	0.00106346
8.3	+ Temperature variability	-0.0133813	-0.0233257	-0.00343545
8.3	+ Other precipitation indicators (= Kotz et al., 2022)	-0.0153857	-0.025501	-0.00519567
8.35	Annual precipitation only (= status quo)	-0.00820596	-0.0172424	0.000965173
8.35	+ Temperature variability	-0.0134581	-0.0233895	-0.0035283
8.35	+ Other precipitation indicators (= Kotz et al., 2022)	-0.0154701	-0.0255791	-0.00529393
8.4	Annual precipitation only (= status quo)	-0.00828783	-0.01731	0.000872243
8.4	+ Temperature variability	-0.0135349	-0.0234548	-0.00361383
8.4	+ Other precipitation indicators (= Kotz et al., 2022)	-0.0155545	-0.0256475	-0.00538294
8.45	Annual precipitation only (= status quo)	-0.00836969	-0.0173762	0.000785673
8.45	+ Temperature variability	-0.0136118	-0.023518	-0.00369901
8.45	+ Other precipitation indicators (= Kotz et al., 2022)	-0.0156389	-0.025724	-0.0054694
8.5	Annual precipitation only (= status quo)	-0.00845154	-0.0174337	0.000687402
8.5	+ Temperature variability	-0.0136886	-0.0235779	-0.00378386
8.5	+ Other precipitation indicators (= Kotz et al., 2022)	-0.0157233	-0.0258026	-0.00556157
8.55	Annual precipitation only (= status quo)	-0.00853339	-0.0175048	0.000602472
8.55	+ Temperature variability	-0.0137654	-0.0236445	-0.00387784
8.55	+ Other precipitation indicators (= Kotz et al., 2022)	-0.0158077	-0.0258851	-0.00565617
8.6	Annual precipitation only (= status quo)	-0.00861523	-0.017573	0.000507497
8.6	+ Temperature variability	-0.0138422	-0.0237194	-0.00395777
8.6	+ Other precipitation indicators (= Kotz et al., 2022)	-0.0158921	-0.0259715	-0.00575186
8.65	Annual precipitation only (= status quo)	-0.00869706	-0.0176384	0.00040985
8.65	+ Temperature variability	-0.013919	-0.023785	-0.00405227
8.65	+ Other precipitation indicators (= Kotz et al., 2022)	-0.0159764	-0.0260548	-0.00584333
8.7	Annual precipitation only (= status quo)	-0.00877889	-0.0177167	0.000314975
8.7	+ Temperature variability	-0.0139958	-0.0238539	-0.00413691
8.7	+ Other precipitation indicators (= Kotz et al., 2022)	-0.0160608	-0.0261323	-0.00591647
8.75	Annual precipitation only (= status quo)	-0.00886071	-0.0177894	0.00022707
8.75	+ Temperature variability	-0.0140726	-0.0239207	-0.00422017
8.75	+ Other precipitation indicators (= Kotz et al., 2022)	-0.0161451	-0.0262094	-0.00600645
8.8	Annual precipitation only (= status quo)	-0.00894252	-0.0178605	0.000137516
8.8	+ Temperature variability	-0.0141494	-0.023999	-0.00430184
8.8	+ Other precipitation indicators (= Kotz et al., 2022)	-0.0162295	-0.0262931	-0.00608755
8.85	Annual precipitation only (= status quo)	-0.00902433	-0.0179265	3.90374e-05
8.85	+ Temperature variability	-0.0142261	-0.0240698	-0.00437563
8.85	+ Other precipitation indicators (= Kotz et al., 2022)	-0.0163138	-0.0263828	-0.00617546
8.9	Annual precipitation only (= status quo)	-0.00910613	-0.0180024	-4.67063e-05
8.9	+ Temperature variability	-0.0143029	-0.0241375	-0.00445701
8.9	+ Other precipitation indicators (= Kotz et al., 2022)	-0.0163981	-0.0264735	-0.00625553
8.95	Annual precipitation only (= status quo)	-0.00918792	-0.0180831	-0.000129249
8.95	+ Temperature variability	-0.0143797	-0.0242034	-0.00454186
8.95	+ Other precipitation indicators (= Kotz et al., 2022)	-0.0164825	-0.0265539	-0.00634464
9	Annual precipitation only (= status quo)	-0.00926971	-0.0181603	-0.000222101
9	+ Temperature variability	-0.0144564	-0.0242826	-0.00461891
9	+ Other precipitation indicators (= Kotz et al., 2022)	-0.0165668	-0.0266489	-0.00642847
9.05	Annual precipitation only (= status quo)	-0.00935149	-0.0182375	-0.000306028
9.05	+ Temperature variability	-0.0145332	-0.0243553	-0.00470519
9.05	+ Other precipitation indicators (= Kotz et al., 2022)	-0.0166511	-0.0267342	-0.00650826
9.1	Annual precipitation only (= status quo)	-0.00943326	-0.018324	-0.000403834
9.1	+ Temperature variability	-0.01461	-0.0244299	-0.00478439
9.1	+ Other precipitation indicators (= Kotz et al., 2022)	-0.0167354	-0.0268179	-0.00658488
9.15	Annual precipitation only (= status quo)	-0.00951503	-0.0184008	-0.000488378
9.15	+ Temperature variability	-0.0146867	-0.0245106	-0.00484656
9.15	+ Other precipitation indicators (= Kotz et al., 2022)	-0.0168197	-0.0269001	-0.00666725
9.2	Annual precipitation only (= status quo)	-0.00959679	-0.0184808	-0.000569953
9.2	+ Temperature variability	-0.0147634	-0.0245911	-0.00492199
9.2	+ Other precipitation indicators (= Kotz et al., 2022)	-0.016904	-0.0269888	-0.00674068
9.25	Annual precipitation only (= status quo)	-0.00967854	-0.0185618	-0.000652091
9.25	+ Temperature variability	-0.0148402	-0.0246682	-0.00500052
9.25	+ Other precipitation indicators (= Kotz et al., 2022)	-0.0169882	-0.0270773	-0.0068235
9.3	Annual precipitation only (= status quo)	-0.00976028	-0.0186325	-0.000726425
9.3	+ Temperature variability	-0.0149169	-0.0247497	-0.00507761
9.3	+ Other precipitation indicators (= Kotz et al., 2022)	-0.0170725	-0.0271691	-0.00690231
9.35	Annual precipitation only (= status quo)	-0.00984202	-0.0187152	-0.000812225
9.35	+ Temperature variability	-0.0149936	-0.0248269	-0.00514497
9.35	+ Other precipitation indicators (= Kotz et al., 2022)	-0.0171568	-0.0272641	-0.00696865
9.4	Annual precipitation only (= status quo)	-0.00992376	-0.0187944	-0.000890207
9.4	+ Temperature variability	-0.0150703	-0.0249129	-0.00521774
9.4	+ Other precipitation indicators (= Kotz et al., 2022)	-0.017241	-0.0273485	-0.00705481
9.45	Annual precipitation only (= status quo)	-0.0100055	-0.0188763	-0.000968836
9.45	+ Temperature variability	-0.015147	-0.0249953	-0.00527909
9.45	+ Other precipitation indicators (= Kotz et al., 2022)	-0.0173253	-0.0274421	-0.00712916
9.5	Annual precipitation only (= status quo)	-0.0100872	-0.0189621	-0.00105672
9.5	+ Temperature variability	-0.0152237	-0.0250775	-0.00533306
9.5	+ Other precipitation indicators (= Kotz et al., 2022)	-0.0174095	-0.0275343	-0.00720985
9.55	Annual precipitation only (= status quo)	-0.0101689	-0.0190482	-0.00113062
9.55	+ Temperature variability	-0.0153004	-0.0251563	-0.00540914
9.55	+ Other precipitation indicators (= Kotz et al., 2022)	-0.0174938	-0.0276235	-0.00728498
9.6	Annual precipitation only (= status quo)	-0.0102506	-0.019123	-0.00119832
9.6	+ Temperature variability	-0.0153771	-0.0252391	-0.0054773
9.6	+ Other precipitation indicators (= Kotz et al., 2022)	-0.017578	-0.0277093	-0.0073555
9.65	Annual precipitation only (= status quo)	-0.0103323	-0.0192025	-0.00126636
9.65	+ Temperature variability	-0.0154538	-0.0253209	-0.0055388
9.65	+ Other precipitation indicators (= Kotz et al., 2022)	-0.0176622	-0.0277951	-0.00743091
9.7	Annual precipitation only (= status quo)	-0.010414	-0.0192876	-0.00133619
9.7	+ Temperature variability	-0.0155305	-0.0254069	-0.00560784
9.7	+ Other precipitation indicators (= Kotz et al., 2022)	-0.0177464	-0.0278968	-0.00750258
9.75	Annual precipitation only (= status quo)	-0.0104957	-0.0193736	-0.00141879
9.75	+ Temperature variability	-0.0156071	-0.0255002	-0.00566879
9.75	+ Other precipitation indicators (= Kotz et al., 2022)	-0.0178306	-0.0279932	-0.00757435
9.8	Annual precipitation only (= status quo)	-0.0105774	-0.0194587	-0.00149798
9.8	+ Temperature variability	-0.0156838	-0.0255894	-0.00573184
9.8	+ Other precipitation indicators (= Kotz et al., 2022)	-0.0179148	-0.0280976	-0.00765443
9.85	Annual precipitation only (= status quo)	-0.010659	-0.0195337	-0.00156817
9.85	+ Temperature variability	-0.0157605	-0.0256802	-0.00580116
9.85	+ Other precipitation indicators (= Kotz et al., 2022)	-0.017999	-0.0281869	-0.00772434
9.9	Annual precipitation only (= status quo)	-0.0107407	-0.0196299	-0.00163733
9.9	+ Temperature variability	-0.0158371	-0.0257613	-0.00586408
9.9	+ Other precipitation indicators (= Kotz et al., 2022)	-0.0180832	-0.0282834	-0.00779342
9.95	Annual precipitation only (= status quo)	-0.0108224	-0.0197185	-0.00170859
9.95	+ Temperature variability	-0.0159138	-0.0258416	-0.00592041
9.95	+ Other precipitation indicators (= Kotz et al., 2022)	-0.0181674	-0.0283751	-0.00786354
10	Annual precipitation only (= status quo)	-0.010904	-0.0198022	-0.00177919
10	+ Temperature variability	-0.0159904	-0.0259382	-0.00598837
10	+ Other precipitation indicators (= Kotz et al., 2022)	-0.0182515	-0.0284756	-0.00792127
10.05	Annual precipitation only (= status quo)	-0.0109857	-0.0198992	-0.00184958
10.05	+ Temperature variability	-0.016067	-0.0260339	-0.00605501
10.05	+ Other precipitation indicators (= Kotz et al., 2022)	-0.0183357	-0.0285751	-0.00798558
10.1	Annual precipitation only (= status quo)	-0.0110673	-0.0199811	-0.00191704
10.1	+ Temperature variability	-0.0161437	-0.0261284	-0.00609747
10.1	+ Other precipitation indicators (= Kotz et al., 2022)	-0.0184199	-0.0286726	-0.00806216
10.15	Annual precipitation only (= status quo)	-0.0111489	-0.0200826	-0.00199195
10.15	+ Temperature variability	-0.0162203	-0.0262217	-0.0061616
10.15	+ Other precipitation indicators (= Kotz et al., 2022)	-0.018504	-0.0287728	-0.00813635
10.2	Annual precipitation only (= status quo)	-0.0112306	-0.0201738	-0.00206406
10.2	+ Temperature variability	-0.0162969	-0.0263254	-0.00621716
10.2	+ Other precipitation indicators (= Kotz et al., 2022)	-0.0185881	-0.0288736	-0.0081998
10.25	Annual precipitation only (= status quo)	-0.0113122	-0.0202663	-0.00212866
10.25	+ Temperature variability	-0.0163735	-0.0264126	-0.00627137
10.25	+ Other precipitation indicators (= Kotz et al., 2022)	-0.0186723	-0.0289706	-0.00826204
10.3	Annual precipitation only (= status quo)	-0.0113938	-0.0203655	-0.00220203
10.3	+ Temperature variability	-0.0164501	-0.0265013	-0.00633055
10.3	+ Other precipitation indicators (= Kotz et al., 2022)	-0.0187564	-0.0290703	-0.00832551
10.35	Annual precipitation only (= status quo)	-0.0114754	-0.0204592	-0.00225964
10.35	+ Temperature variability	-0.0165267	-0.0265939	-0.00638294
10.35	+ Other precipitation indicators (= Kotz et al., 2022)	-0.0188405	-0.0291764	-0.00839074
10.4	Annual precipitation only (= status quo)	-0.011557	-0.0205643	-0.00232386
10.4	+ Temperature variability	-0.0166033	-0.0266908	-0.00644335
10.4	+ Other precipitation indicators (= Kotz et al., 2022)	-0.0189246	-0.0292733	-0.00845529
10.45	Annual precipitation only (= status quo)	-0.0116386	-0.0206664	-0.00238995
10.45	+ Temperature variability	-0.0166799	-0.026785	-0.00649586
10.45	+ Other precipitation indicators (= Kotz et al., 2022)	-0.0190087	-0.0293834	-0.00850561
10.5	Annual precipitation only (= status quo)	-0.0117202	-0.0207733	-0.00245315
10.5	+ Temperature variability	-0.0167565	-0.0268821	-0.00653835
10.5	+ Other precipitation indicators (= Kotz et al., 2022)	-0.0190928	-0.0294939	-0.00856461
10.55	Annual precipitation only (= status quo)	-0.0118017	-0.0208725	-0.0025152
10.55	+ Temperature variability	-0.0168331	-0.0269685	-0.00659278
10.55	+ Other precipitation indicators (= Kotz et al., 2022)	-0.0191769	-0.0295952	-0.0086276
10.6	Annual precipitation only (= status quo)	-0.0118833	-0.0209761	-0.00258178
10.6	+ Temperature variability	-0.0169096	-0.0270726	-0.00664152
10.6	+ Other precipitation indicators (= Kotz et al., 2022)	-0.019261	-0.0296927	-0.008687
10.65	Annual precipitation only (= status quo)	-0.0119649	-0.0210775	-0.00264148
10.65	+ Temperature variability	-0.0169862	-0.0271751	-0.00669284
10.65	+ Other precipitation indicators (= Kotz et al., 2022)	-0.0193451	-0.029793	-0.00875769
10.7	Annual precipitation only (= status quo)	-0.0120464	-0.0211823	-0.00270534
10.7	+ Temperature variability	-0.0170628	-0.027273	-0.00674659
10.7	+ Other precipitation indicators (= Kotz et al., 2022)	-0.0194292	-0.0298992	-0.00881605
10.75	Annual precipitation only (= status quo)	-0.012128	-0.0212836	-0.00276016
10.75	+ Temperature variability	-0.0171393	-0.0273761	-0.00679341
10.75	+ Other precipitation indicators (= Kotz et al., 2022)	-0.0195132	-0.0300125	-0.00887784
10.8	Annual precipitation only (= status quo)	-0.0122095	-0.0213871	-0.00281959
10.8	+ Temperature variability	-0.0172159	-0.027489	-0.00683628
10.8	+ Other precipitation indicators (= Kotz et al., 2022)	-0.0195973	-0.030122	-0.00893762
10.85	Annual precipitation only (= status quo)	-0.0122911	-0.0214867	-0.00287393
10.85	+ Temperature variability	-0.0172924	-0.0275957	-0.00688331
10.85	+ Other precipitation indicators (= Kotz et al., 2022)	-0.0196813	-0.0302338	-0.00900166
10.9	Annual precipitation only (= status quo)	-0.0123726	-0.0216093	-0.0029302
10.9	+ Temperature variability	-0.0173689	-0.0276955	-0.00692453
10.9	+ Other precipitation indicators (= Kotz et al., 2022)	-0.0197654	-0.0303467	-0.00906101
10.95	Annual precipitation only (= status quo)	-0.0124541	-0.0217218	-0.00299327
10.95	+ Temperature variability	-0.0174455	-0.0278	-0.0069746
10.95	+ Other precipitation indicators (= Kotz et al., 2022)	-0.0198494	-0.030448	-0.00911636
11	Annual precipitation only (= status quo)	-0.0125356	-0.0218245	-0.00304679
11	+ Temperature variability	-0.017522	-0.0279051	-0.00701389
11	+ Other precipitation indicators (= Kotz et al., 2022)	-0.0199334	-0.0305557	-0.00917076
11.05	Annual precipitation only (= status quo)	-0.0126171	-0.0219347	-0.00310057
11.05	+ Temperature variability	-0.0175985	-0.0280062	-0.0070651
11.05	+ Other precipitation indicators (= Kotz et al., 2022)	-0.0200174	-0.0306703	-0.0092259
11.1	Annual precipitation only (= status quo)	-0.0126986	-0.0220497	-0.00314699
11.1	+ Temperature variability	-0.017675	-0.0281081	-0.00711347
11.1	+ Other precipitation indicators (= Kotz et al., 2022)	-0.0201014	-0.0307852	-0.00927492
11.15	Annual precipitation only (= status quo)	-0.0127801	-0.0221524	-0.00319935
11.15	+ Temperature variability	-0.0177515	-0.0282223	-0.00715711
11.15	+ Other precipitation indicators (= Kotz et al., 2022)	-0.0201854	-0.0308965	-0.00933616
11.2	Annual precipitation only (= status quo)	-0.0128616	-0.022272	-0.00325009
11.2	+ Temperature variability	-0.017828	-0.0283247	-0.00720238
11.2	+ Other precipitation indicators (= Kotz et al., 2022)	-0.0202694	-0.0310114	-0.00938919
11.25	Annual precipitation only (= status quo)	-0.0129431	-0.0223865	-0.00330371
11.25	+ Temperature variability	-0.0179045	-0.0284395	-0.00723413
11.25	+ Other precipitation indicators (= Kotz et al., 2022)	-0.0203534	-0.0311265	-0.00944005
11.3	Annual precipitation only (= status quo)	-0.0130246	-0.0225015	-0.00335631
11.3	+ Temperature variability	-0.017981	-0.0285451	-0.0072759
11.3	+ Other precipitation indicators (= Kotz et al., 2022)	-0.0204374	-0.0312435	-0.00949487
11.35	Annual precipitation only (= status quo)	-0.0131061	-0.02261	-0.00340139
11.35	+ Temperature variability	-0.0180575	-0.0286482	-0.00731593
11.35	+ Other precipitation indicators (= Kotz et al., 2022)	-0.0205214	-0.0313531	-0.00955007
11.4	Annual precipitation only (= status quo)	-0.0131875	-0.0227248	-0.0034476
11.4	+ Temperature variability	-0.0181339	-0.0287538	-0.0073594
11.4	+ Other precipitation indicators (= Kotz et al., 2022)	-0.0206054	-0.0314763	-0.00960271
11.45	Annual precipitation only (= status quo)	-0.013269	-0.0228401	-0.00349575
11.45	+ Temperature variability	-0.0182104	-0.0288691	-0.00740344
11.45	+ Other precipitation indicators (= Kotz et al., 2022)	-0.0206893	-0.0315905	-0.00964792
11.5	Annual precipitation only (= status quo)	-0.0133504	-0.0229543	-0.00355067
11.5	+ Temperature variability	-0.0182869	-0.0289889	-0.00744112
11.5	+ Other precipitation indicators (= Kotz et al., 2022)	-0.0207733	-0.0317131	-0.00970946
11.55	Annual precipitation only (= status quo)	-0.0134319	-0.0230695	-0.00359326
11.55	+ Temperature variability	-0.0183633	-0.0291039	-0.00748029
11.55	+ Other precipitation indicators (= Kotz et al., 2022)	-0.0208572	-0.0318263	-0.00976428
11.6	Annual precipitation only (= status quo)	-0.0135133	-0.0231785	-0.00363995
11.6	+ Temperature variability	-0.0184398	-0.0292178	-0.00751064
11.6	+ Other precipitation indicators (= Kotz et al., 2022)	-0.0209412	-0.0319445	-0.00981713
11.65	Annual precipitation only (= status quo)	-0.0135947	-0.0232879	-0.00368699
11.65	+ Temperature variability	-0.0185162	-0.0293297	-0.00754673
11.65	+ Other precipitation indicators (= Kotz et al., 2022)	-0.0210251	-0.0320611	-0.00986503
11.7	Annual precipitation only (= status quo)	-0.0136761	-0.0234092	-0.00373715
11.7	+ Temperature variability	-0.0185927	-0.0294482	-0.00758295
11.7	+ Other precipitation indicators (= Kotz et al., 2022)	-0.021109	-0.0321783	-0.00990908
11.75	Annual precipitation only (= status quo)	-0.0137576	-0.0235245	-0.00377807
11.75	+ Temperature variability	-0.0186691	-0.0295682	-0.00762304
11.75	+ Other precipitation indicators (= Kotz et al., 2022)	-0.0211929	-0.0322921	-0.00996694
11.8	Annual precipitation only (= status quo)	-0.013839	-0.0236451	-0.00382939
11.8	+ Temperature variability	-0.0187455	-0.0296872	-0.00765155
11.8	+ Other precipitation indicators (= Kotz et al., 2022)	-0.0212768	-0.0324152	-0.0100107
11.85	Annual precipitation only (= status quo)	-0.0139204	-0.023763	-0.00387228
11.85	+ Temperature variability	-0.0188219	-0.0298084	-0.00768971
11.85	+ Other precipitation indicators (= Kotz et al., 2022)	-0.0213607	-0.0325391	-0.0100554
11.9	Annual precipitation only (= status quo)	-0.0140018	-0.0238796	-0.00391274
11.9	+ Temperature variability	-0.0188984	-0.0299277	-0.00772662
11.9	+ Other precipitation indicators (= Kotz et al., 2022)	-0.0214446	-0.0326597	-0.0101028
11.95	Annual precipitation only (= status quo)	-0.0140832	-0.0240018	-0.00395698
11.95	+ Temperature variability	-0.0189748	-0.0300492	-0.00776204
11.95	+ Other precipitation indicators (= Kotz et al., 2022)	-0.0215285	-0.0327796	-0.0101413
12	Annual precipitation only (= status quo)	-0.0141645	-0.0241253	-0.00399468
12	+ Temperature variability	-0.0190512	-0.0301664	-0.00779314
12	+ Other precipitation indicators (= Kotz et al., 2022)	-0.0216124	-0.032905	-0.0101861
12.05	Annual precipitation only (= status quo)	-0.0142459	-0.0242425	-0.0040328
12.05	+ Temperature variability	-0.0191276	-0.0302849	-0.00781903
12.05	+ Other precipitation indicators (= Kotz et al., 2022)	-0.0216963	-0.0330286	-0.0102315
12.1	Annual precipitation only (= status quo)	-0.0143273	-0.0243629	-0.00407693
12.1	+ Temperature variability	-0.019204	-0.0304013	-0.0078574
12.1	+ Other precipitation indicators (= Kotz et al., 2022)	-0.0217801	-0.033152	-0.010272
12.15	Annual precipitation only (= status quo)	-0.0144086	-0.0244857	-0.00411304
12.15	+ Temperature variability	-0.0192803	-0.0305169	-0.00788627
12.15	+ Other precipitation indicators (= Kotz et al., 2022)	-0.021864	-0.033276	-0.0103151
12.2	Annual precipitation only (= status quo)	-0.01449	-0.0245965	-0.00414675
12.2	+ Temperature variability	-0.0193567	-0.0306324	-0.00792639
12.2	+ Other precipitation indicators (= Kotz et al., 2022)	-0.0219479	-0.0333972	-0.0103516
12.25	Annual precipitation only (= status quo)	-0.0145714	-0.0247211	-0.00418615
12.25	+ Temperature variability	-0.0194331	-0.0307504	-0.00795786
12.25	+ Other precipitation indicators (= Kotz et al., 2022)	-0.0220317	-0.0335223	-0.0103856
12.3	Annual precipitation only (= status quo)	-0.0146527	-0.0248396	-0.00422904
12.3	+ Temperature variability	-0.0195095	-0.0308766	-0.00798888
12.3	+ Other precipitation indicators (= Kotz et al., 2022)	-0.0221155	-0.0336537	-0.01043
12.35	Annual precipitation only (= status quo)	-0.014734	-0.0249759	-0.004271
12.35	+ Temperature variability	-0.0195858	-0.0310002	-0.00801854
12.35	+ Other precipitation indicators (= Kotz et al., 2022)	-0.0221994	-0.0337771	-0.0104733
12.4	Annual precipitation only (= status quo)	-0.0148154	-0.025107	-0.0043162
12.4	+ Temperature variability	-0.0196622	-0.0311227	-0.00804244
12.4	+ Other precipitation indicators (= Kotz et al., 2022)	-0.0222832	-0.0339129	-0.0105126
12.45	Annual precipitation only (= status quo)	-0.0148967	-0.0252273	-0.00435023
12.45	+ Temperature variability	-0.0197385	-0.031241	-0.00806761
12.45	+ Other precipitation indicators (= Kotz et al., 2022)	-0.022367	-0.0340356	-0.0105528
12.5	Annual precipitation only (= status quo)	-0.014978	-0.0253594	-0.00438165
12.5	+ Temperature variability	-0.0198149	-0.0313617	-0.00809461
12.5	+ Other precipitation indicators (= Kotz et al., 2022)	-0.0224508	-0.0341614	-0.0105907
12.55	Annual precipitation only (= status quo)	-0.0150593	-0.0254839	-0.00442528
12.55	+ Temperature variability	-0.0198912	-0.031491	-0.00812322
12.55	+ Other precipitation indicators (= Kotz et al., 2022)	-0.0225346	-0.0342817	-0.0106269
12.6	Annual precipitation only (= status quo)	-0.0151406	-0.0256136	-0.00445232
12.6	+ Temperature variability	-0.0199675	-0.0316129	-0.00815071
12.6	+ Other precipitation indicators (= Kotz et al., 2022)	-0.0226184	-0.0344034	-0.0106656
12.65	Annual precipitation only (= status quo)	-0.0152219	-0.0257387	-0.00447341
12.65	+ Temperature variability	-0.0200439	-0.0317354	-0.00819205
12.65	+ Other precipitation indicators (= Kotz et al., 2022)	-0.0227022	-0.0345341	-0.0107096
12.7	Annual precipitation only (= status quo)	-0.0153032	-0.0258711	-0.00451107
12.7	+ Temperature variability	-0.0201202	-0.0318509	-0.00821688
12.7	+ Other precipitation indicators (= Kotz et al., 2022)	-0.022786	-0.0346721	-0.0107453
12.75	Annual precipitation only (= status quo)	-0.0153845	-0.02601	-0.00454191
12.75	+ Temperature variability	-0.0201965	-0.0319736	-0.00824342
12.75	+ Other precipitation indicators (= Kotz et al., 2022)	-0.0228698	-0.0347997	-0.0107851
12.8	Annual precipitation only (= status quo)	-0.0154657	-0.0261372	-0.00456757
12.8	+ Temperature variability	-0.0202728	-0.0320952	-0.00827458
12.8	+ Other precipitation indicators (= Kotz et al., 2022)	-0.0229535	-0.0349229	-0.010822
12.85	Annual precipitation only (= status quo)	-0.015547	-0.0262669	-0.00460476
12.85	+ Temperature variability	-0.0203491	-0.0322278	-0.00829143
12.85	+ Other precipitation indicators (= Kotz et al., 2022)	-0.0230373	-0.035051	-0.0108518
12.9	Annual precipitation only (= status quo)	-0.0156283	-0.0263966	-0.00464274
12.9	+ Temperature variability	-0.0204254	-0.0323529	-0.00831424
12.9	+ Other precipitation indicators (= Kotz et al., 2022)	-0.023121	-0.0351724	-0.0108862
12.95	Annual precipitation only (= status quo)	-0.0157095	-0.0265387	-0.0046736
12.95	+ Temperature variability	-0.0205017	-0.0324809	-0.00833994
12.95	+ Other precipitation indicators (= Kotz et al., 2022)	-0.0232048	-0.0353073	-0.0109284
13	Annual precipitation only (= status quo)	-0.0157908	-0.0266721	-0.0047091
13	+ Temperature variability	-0.020578	-0.032602	-0.0083608
13	+ Other precipitation indicators (= Kotz et al., 2022)	-0.0232885	-0.0354419	-0.0109635
13.05	Annual precipitation only (= status quo)	-0.015872	-0.0268105	-0.0047504
13.05	+ Temperature variability	-0.0206542	-0.0327309	-0.0083792
13.05	+ Other precipitation indicators (= Kotz et al., 2022)	-0.0233722	-0.0355733	-0.0109945
13.1	Annual precipitation only (= status quo)	-0.0159532	-0.0269424	-0.00479191
13.1	+ Temperature variability	-0.0207305	-0.0328541	-0.00839989
13.1	+ Other precipitation indicators (= Kotz et al., 2022)	-0.023456	-0.0357101	-0.0110288
13.15	Annual precipitation only (= status quo)	-0.0160345	-0.0270768	-0.00481518
13.15	+ Temperature variability	-0.0208068	-0.0329714	-0.0084256
13.15	+ Other precipitation indicators (= Kotz et al., 2022)	-0.0235397	-0.0358433	-0.0110621
13.2	Annual precipitation only (= status quo)	-0.0161157	-0.0271962	-0.00485314
13.2	+ Temperature variability	-0.020883	-0.0331062	-0.00845129
13.2	+ Other precipitation indicators (= Kotz et al., 2022)	-0.0236234	-0.0359794	-0.0111052
13.25	Annual precipitation only (= status quo)	-0.0161969	-0.0273334	-0.00488614
13.25	+ Temperature variability	-0.0209593	-0.0332284	-0.00846576
13.25	+ Other precipitation indicators (= Kotz et al., 2022)	-0.0237071	-0.0361192	-0.0111358
13.3	Annual precipitation only (= status quo)	-0.0162781	-0.0274747	-0.0049172
13.3	+ Temperature variability	-0.0210355	-0.0333622	-0.00849023
13.3	+ Other precipitation indicators (= Kotz et al., 2022)	-0.0237908	-0.036254	-0.0111644
13.35	Annual precipitation only (= status quo)	-0.0163593	-0.0276136	-0.00494759
13.35	+ Temperature variability	-0.0211118	-0.0334931	-0.00850208
13.35	+ Other precipitation indicators (= Kotz et al., 2022)	-0.0238745	-0.036396	-0.0112038
13.4	Annual precipitation only (= status quo)	-0.0164405	-0.0277438	-0.00497692
13.4	+ Temperature variability	-0.021188	-0.0336264	-0.00852472
13.4	+ Other precipitation indicators (= Kotz et al., 2022)	-0.0239582	-0.0365277	-0.0112513
13.45	Annual precipitation only (= status quo)	-0.0165217	-0.0278678	-0.00500524
13.45	+ Temperature variability	-0.0212643	-0.0337702	-0.00854484
13.45	+ Other precipitation indicators (= Kotz et al., 2022)	-0.0240418	-0.0366631	-0.0112849
13.5	Annual precipitation only (= status quo)	-0.0166029	-0.0280031	-0.00504189
13.5	+ Temperature variability	-0.0213405	-0.0339014	-0.00856923
13.5	+ Other precipitation indicators (= Kotz et al., 2022)	-0.0241255	-0.0368082	-0.0113093
13.55	Annual precipitation only (= status quo)	-0.0166841	-0.0281394	-0.00506317
13.55	+ Temperature variability	-0.0214167	-0.034028	-0.00859196
13.55	+ Other precipitation indicators (= Kotz et al., 2022)	-0.0242092	-0.0369418	-0.0113408
13.6	Annual precipitation only (= status quo)	-0.0167652	-0.0282662	-0.00508954
13.6	+ Temperature variability	-0.0214929	-0.0341671	-0.00861033
13.6	+ Other precipitation indicators (= Kotz et al., 2022)	-0.0242928	-0.0370751	-0.0113681
13.65	Annual precipitation only (= status quo)	-0.0168464	-0.0283966	-0.0051298
13.65	+ Temperature variability	-0.0215691	-0.0343051	-0.0086207
13.65	+ Other precipitation indicators (= Kotz et al., 2022)	-0.0243765	-0.0372007	-0.0114026
13.7	Annual precipitation only (= status quo)	-0.0169275	-0.0285344	-0.00515048
13.7	+ Temperature variability	-0.0216453	-0.0344365	-0.00863884
13.7	+ Other precipitation indicators (= Kotz et al., 2022)	-0.0244601	-0.0373406	-0.0114337
13.75	Annual precipitation only (= status quo)	-0.0170087	-0.0286647	-0.00518337
13.75	+ Temperature variability	-0.0217215	-0.0345858	-0.00866812
13.75	+ Other precipitation indicators (= Kotz et al., 2022)	-0.0245437	-0.0374771	-0.0114547
13.8	Annual precipitation only (= status quo)	-0.0170898	-0.0288008	-0.00521378
13.8	+ Temperature variability	-0.0217977	-0.0347238	-0.00868909
13.8	+ Other precipitation indicators (= Kotz et al., 2022)	-0.0246273	-0.0376148	-0.0114781
13.85	Annual precipitation only (= status quo)	-0.017171	-0.0289307	-0.00523829
13.85	+ Temperature variability	-0.0218739	-0.0348564	-0.0087048
13.85	+ Other precipitation indicators (= Kotz et al., 2022)	-0.024711	-0.0377495	-0.0115076
13.9	Annual precipitation only (= status quo)	-0.0172521	-0.0290705	-0.00526858
13.9	+ Temperature variability	-0.0219501	-0.034998	-0.00871735
13.9	+ Other precipitation indicators (= Kotz et al., 2022)	-0.0247946	-0.037892	-0.0115258
13.95	Annual precipitation only (= status quo)	-0.0173332	-0.0292056	-0.00529143
13.95	+ Temperature variability	-0.0220262	-0.0351363	-0.00872676
13.95	+ Other precipitation indicators (= Kotz et al., 2022)	-0.0248782	-0.0380316	-0.0115555
14	Annual precipitation only (= status quo)	-0.0174143	-0.0293476	-0.00532278
14	+ Temperature variability	-0.0221024	-0.0352695	-0.00874675
14	+ Other precipitation indicators (= Kotz et al., 2022)	-0.0249618	-0.0381838	-0.0115985
14.05	Annual precipitation only (= status quo)	-0.0174954	-0.0294853	-0.00533872
14.05	+ Temperature variability	-0.0221786	-0.0354028	-0.00877078
14.05	+ Other precipitation indicators (= Kotz et al., 2022)	-0.0250453	-0.0383224	-0.0116412
14.1	Annual precipitation only (= status quo)	-0.0175765	-0.0296315	-0.00536082
14.1	+ Temperature variability	-0.0222547	-0.0355377	-0.00878704
14.1	+ Other precipitation indicators (= Kotz et al., 2022)	-0.0251289	-0.0384652	-0.0116657
14.15	Annual precipitation only (= status quo)	-0.0176576	-0.0297753	-0.00539259
14.15	+ Temperature variability	-0.0223309	-0.0356691	-0.00880309
14.15	+ Other precipitation indicators (= Kotz et al., 2022)	-0.0252125	-0.0386009	-0.0116844
14.2	Annual precipitation only (= status quo)	-0.0177387	-0.0299223	-0.00541884
14.2	+ Temperature variability	-0.022407	-0.0357967	-0.00881769
14.2	+ Other precipitation indicators (= Kotz et al., 2022)	-0.0252961	-0.0387292	-0.0117088
14.25	Annual precipitation only (= status quo)	-0.0178198	-0.0300632	-0.00543859
14.25	+ Temperature variability	-0.0224831	-0.0359299	-0.00883281
14.25	+ Other precipitation indicators (= Kotz et al., 2022)	-0.0253796	-0.0388656	-0.0117257
14.3	Annual precipitation only (= status quo)	-0.0179009	-0.0302006	-0.00546066
14.3	+ Temperature variability	-0.0225593	-0.0360649	-0.00884517
14.3	+ Other precipitation indicators (= Kotz et al., 2022)	-0.0254632	-0.0389979	-0.0117527
14.35	Annual precipitation only (= status quo)	-0.0179819	-0.0303414	-0.00547213
14.35	+ Temperature variability	-0.0226354	-0.0362039	-0.00885623
14.35	+ Other precipitation indicators (= Kotz et al., 2022)	-0.0255467	-0.0391374	-0.0117819
14.4	Annual precipitation only (= status quo)	-0.018063	-0.0304782	-0.00549042
14.4	+ Temperature variability	-0.0227115	-0.0363373	-0.00886783
14.4	+ Other precipitation indicators (= Kotz et al., 2022)	-0.0256303	-0.0392729	-0.0118017
14.45	Annual precipitation only (= status quo)	-0.018144	-0.0306133	-0.00552114
14.45	+ Temperature variability	-0.0227876	-0.0364889	-0.0088914
14.45	+ Other precipitation indicators (= Kotz et al., 2022)	-0.0257138	-0.0394082	-0.0118251
14.5	Annual precipitation only (= status quo)	-0.0182251	-0.0307563	-0.00553878
14.5	+ Temperature variability	-0.0228637	-0.0366174	-0.00890131
14.5	+ Other precipitation indicators (= Kotz et al., 2022)	-0.0257973	-0.039546	-0.0118481
14.55	Annual precipitation only (= status quo)	-0.0183061	-0.0308923	-0.00555952
14.55	+ Temperature variability	-0.0229398	-0.0367562	-0.00891525
14.55	+ Other precipitation indicators (= Kotz et al., 2022)	-0.0258808	-0.039693	-0.0118716
14.6	Annual precipitation only (= status quo)	-0.0183872	-0.0310379	-0.00557671
14.6	+ Temperature variability	-0.0230159	-0.0368935	-0.0089309
14.6	+ Other precipitation indicators (= Kotz et al., 2022)	-0.0259643	-0.0398283	-0.0118987
14.65	Annual precipitation only (= status quo)	-0.0184682	-0.0311785	-0.00560019
14.65	+ Temperature variability	-0.023092	-0.0370341	-0.00893827
14.65	+ Other precipitation indicators (= Kotz et al., 2022)	-0.0260478	-0.0399671	-0.0119224
14.7	Annual precipitation only (= status quo)	-0.0185492	-0.0313196	-0.00562566
14.7	+ Temperature variability	-0.0231681	-0.0371666	-0.00894484
14.7	+ Other precipitation indicators (= Kotz et al., 2022)	-0.0261313	-0.0401068	-0.0119533
14.75	Annual precipitation only (= status quo)	-0.0186302	-0.0314646	-0.00564242
14.75	+ Temperature variability	-0.0232442	-0.0373023	-0.00895393
14.75	+ Other precipitation indicators (= Kotz et al., 2022)	-0.0262148	-0.0402479	-0.0119799
14.8	Annual precipitation only (= status quo)	-0.0187112	-0.0316125	-0.00565082
14.8	+ Temperature variability	-0.0233202	-0.0374353	-0.00896135
14.8	+ Other precipitation indicators (= Kotz et al., 2022)	-0.0262983	-0.040393	-0.0120115
14.85	Annual precipitation only (= status quo)	-0.0187922	-0.0317579	-0.00566413
14.85	+ Temperature variability	-0.0233963	-0.0375728	-0.0089747
14.85	+ Other precipitation indicators (= Kotz et al., 2022)	-0.0263818	-0.0405382	-0.0120295
14.9	Annual precipitation only (= status quo)	-0.0188732	-0.0319074	-0.00568351
14.9	+ Temperature variability	-0.0234724	-0.0377132	-0.00899641
14.9	+ Other precipitation indicators (= Kotz et al., 2022)	-0.0264652	-0.0406903	-0.0120472
14.95	Annual precipitation only (= status quo)	-0.0189542	-0.0320452	-0.00569332
14.95	+ Temperature variability	-0.0235484	-0.037856	-0.00900849
14.95	+ Other precipitation indicators (= Kotz et al., 2022)	-0.0265487	-0.0408262	-0.0120687
15	Annual precipitation only (= status quo)	-0.0190352	-0.0321865	-0.00570872
15	+ Temperature variability	-0.0236245	-0.0379899	-0.00901737
15	+ Other precipitation indicators (= Kotz et al., 2022)	-0.0266321	-0.0409791	-0.0121018
15.05	Annual precipitation only (= status quo)	-0.0191162	-0.0323307	-0.00571771
15.05	+ Temperature variability	-0.0237005	-0.0381279	-0.00903026
15.05	+ Other precipitation indicators (= Kotz et al., 2022)	-0.0267156	-0.0411199	-0.0121154
15.1	Annual precipitation only (= status quo)	-0.0191971	-0.0324821	-0.00573955
15.1	+ Temperature variability	-0.0237765	-0.0382726	-0.00903905
15.1	+ Other precipitation indicators (= Kotz et al., 2022)	-0.026799	-0.0412586	-0.0121385
15.15	Annual precipitation only (= status quo)	-0.0192781	-0.0326298	-0.00576181
15.15	+ Temperature variability	-0.0238526	-0.0384151	-0.0090513
15.15	+ Other precipitation indicators (= Kotz et al., 2022)	-0.0268824	-0.0414082	-0.0121591
15.2	Annual precipitation only (= status quo)	-0.019359	-0.0327771	-0.00577709
15.2	+ Temperature variability	-0.0239286	-0.0385562	-0.00905988
15.2	+ Other precipitation indicators (= Kotz et al., 2022)	-0.0269659	-0.0415602	-0.0121833
15.25	Annual precipitation only (= status quo)	-0.01944	-0.0329148	-0.00579232
15.25	+ Temperature variability	-0.0240046	-0.0386906	-0.00908228
15.25	+ Other precipitation indicators (= Kotz et al., 2022)	-0.0270493	-0.0417038	-0.0121949
15.3	Annual precipitation only (= status quo)	-0.0195209	-0.0330617	-0.00581397
15.3	+ Temperature variability	-0.0240806	-0.0388281	-0.00908302
15.3	+ Other precipitation indicators (= Kotz et al., 2022)	-0.0271327	-0.0418444	-0.0122284
15.35	Annual precipitation only (= status quo)	-0.0196019	-0.0332005	-0.00583508
15.35	+ Temperature variability	-0.0241566	-0.0389658	-0.00909345
15.35	+ Other precipitation indicators (= Kotz et al., 2022)	-0.0272161	-0.041986	-0.0122512
15.4	Annual precipitation only (= status quo)	-0.0196828	-0.0333399	-0.00584776
15.4	+ Temperature variability	-0.0242326	-0.0391018	-0.00910273
15.4	+ Other precipitation indicators (= Kotz et al., 2022)	-0.0272995	-0.0421386	-0.012272
15.45	Annual precipitation only (= status quo)	-0.0197637	-0.0334842	-0.00585938
15.45	+ Temperature variability	-0.0243086	-0.0392428	-0.00910782
15.45	+ Other precipitation indicators (= Kotz et al., 2022)	-0.0273829	-0.0422838	-0.0122856
15.5	Annual precipitation only (= status quo)	-0.0198446	-0.0336245	-0.00587316
15.5	+ Temperature variability	-0.0243846	-0.0393917	-0.00912075
15.5	+ Other precipitation indicators (= Kotz et al., 2022)	-0.0274663	-0.0424228	-0.0123027
15.55	Annual precipitation only (= status quo)	-0.0199255	-0.0337609	-0.00588742
15.55	+ Temperature variability	-0.0244606	-0.0395445	-0.00912883
15.55	+ Other precipitation indicators (= Kotz et al., 2022)	-0.0275496	-0.0425649	-0.0123284
15.6	Annual precipitation only (= status quo)	-0.0200064	-0.0339085	-0.00590238
15.6	+ Temperature variability	-0.0245366	-0.039692	-0.00913678
15.6	+ Other precipitation indicators (= Kotz et al., 2022)	-0.027633	-0.0427063	-0.012346
15.65	Annual precipitation only (= status quo)	-0.0200873	-0.0340468	-0.00592808
15.65	+ Temperature variability	-0.0246125	-0.0398365	-0.00913983
15.65	+ Other precipitation indicators (= Kotz et al., 2022)	-0.0277163	-0.0428497	-0.0123542
15.7	Annual precipitation only (= status quo)	-0.0201682	-0.0341931	-0.00594235
15.7	+ Temperature variability	-0.0246885	-0.0399911	-0.00915183
15.7	+ Other precipitation indicators (= Kotz et al., 2022)	-0.0277997	-0.0430093	-0.0123701
15.75	Annual precipitation only (= status quo)	-0.0202491	-0.0343356	-0.00596651
15.75	+ Temperature variability	-0.0247644	-0.0401333	-0.00915622
15.75	+ Other precipitation indicators (= Kotz et al., 2022)	-0.027883	-0.043153	-0.0124122
15.8	Annual precipitation only (= status quo)	-0.02033	-0.0344786	-0.00598616
15.8	+ Temperature variability	-0.0248404	-0.0402737	-0.00917334
15.8	+ Other precipitation indicators (= Kotz et al., 2022)	-0.0279664	-0.0433045	-0.012438
15.85	Annual precipitation only (= status quo)	-0.0204108	-0.0346223	-0.00600696
15.85	+ Temperature variability	-0.0249163	-0.0404164	-0.00917351
15.85	+ Other precipitation indicators (= Kotz et al., 2022)	-0.0280497	-0.0434622	-0.0124482
15.9	Annual precipitation only (= status quo)	-0.0204917	-0.0347631	-0.00601829
15.9	+ Temperature variability	-0.0249923	-0.0405585	-0.00917617
15.9	+ Other precipitation indicators (= Kotz et al., 2022)	-0.028133	-0.0436096	-0.0124542
15.95	Annual precipitation only (= status quo)	-0.0205725	-0.0349032	-0.00603402
15.95	+ Temperature variability	-0.0250682	-0.0406947	-0.00917857
15.95	+ Other precipitation indicators (= Kotz et al., 2022)	-0.0282163	-0.0437525	-0.0124782
16	Annual precipitation only (= status quo)	-0.0206534	-0.0350537	-0.00604441
16	+ Temperature variability	-0.0251441	-0.0408421	-0.00918466
16	+ Other precipitation indicators (= Kotz et al., 2022)	-0.0282997	-0.0438934	-0.0124968
16.05	Annual precipitation only (= status quo)	-0.0207342	-0.0352019	-0.00605527
16.05	+ Temperature variability	-0.0252201	-0.0409824	-0.0091932
16.05	+ Other precipitation indicators (= Kotz et al., 2022)	-0.028383	-0.0440389	-0.0125115
16.1	Annual precipitation only (= status quo)	-0.0208151	-0.0353596	-0.00606666
16.1	+ Temperature variability	-0.025296	-0.0411265	-0.00920946
16.1	+ Other precipitation indicators (= Kotz et al., 2022)	-0.0284662	-0.0441873	-0.0125315
16.15	Annual precipitation only (= status quo)	-0.0208959	-0.0355084	-0.00607295
16.15	+ Temperature variability	-0.0253719	-0.0412633	-0.00921341
16.15	+ Other precipitation indicators (= Kotz et al., 2022)	-0.0285495	-0.0443283	-0.0125522
16.2	Annual precipitation only (= status quo)	-0.0209767	-0.0356572	-0.00608112
16.2	+ Temperature variability	-0.0254478	-0.0414108	-0.00921408
16.2	+ Other precipitation indicators (= Kotz et al., 2022)	-0.0286328	-0.0444812	-0.0125612
16.25	Annual precipitation only (= status quo)	-0.0210575	-0.0358042	-0.00609345
16.25	+ Temperature variability	-0.0255237	-0.0415508	-0.00922332
16.25	+ Other precipitation indicators (= Kotz et al., 2022)	-0.0287161	-0.0446329	-0.0125712
16.3	Annual precipitation only (= status quo)	-0.0211383	-0.0359444	-0.00611134
16.3	+ Temperature variability	-0.0255996	-0.0416988	-0.00922859
16.3	+ Other precipitation indicators (= Kotz et al., 2022)	-0.0287994	-0.0447773	-0.0125806
16.35	Annual precipitation only (= status quo)	-0.0212191	-0.036093	-0.00612469
16.35	+ Temperature variability	-0.0256755	-0.0418427	-0.00924103
16.35	+ Other precipitation indicators (= Kotz et al., 2022)	-0.0288826	-0.0449323	-0.0125902
16.4	Annual precipitation only (= status quo)	-0.0212999	-0.0362487	-0.00613546
16.4	+ Temperature variability	-0.0257514	-0.0419789	-0.00925465
16.4	+ Other precipitation indicators (= Kotz et al., 2022)	-0.0289659	-0.0450848	-0.0126163
16.45	Annual precipitation only (= status quo)	-0.0213807	-0.0363973	-0.00615203
16.45	+ Temperature variability	-0.0258272	-0.0421288	-0.00925194
16.45	+ Other precipitation indicators (= Kotz et al., 2022)	-0.0290491	-0.0452352	-0.0126265
16.5	Annual precipitation only (= status quo)	-0.0214615	-0.0365428	-0.00615174
16.5	+ Temperature variability	-0.0259031	-0.042279	-0.00926284
16.5	+ Other precipitation indicators (= Kotz et al., 2022)	-0.0291323	-0.0453862	-0.0126377
16.55	Annual precipitation only (= status quo)	-0.0215423	-0.0366871	-0.00615723
16.55	+ Temperature variability	-0.025979	-0.0424226	-0.00927544
16.55	+ Other precipitation indicators (= Kotz et al., 2022)	-0.0292156	-0.04553	-0.012649
16.6	Annual precipitation only (= status quo)	-0.021623	-0.0368326	-0.00617903
16.6	+ Temperature variability	-0.0260548	-0.0425666	-0.00927982
16.6	+ Other precipitation indicators (= Kotz et al., 2022)	-0.0292988	-0.0456722	-0.0126738
16.65	Annual precipitation only (= status quo)	-0.0217038	-0.0369905	-0.00620201
16.65	+ Temperature variability	-0.0261307	-0.0427084	-0.0092819
16.65	+ Other precipitation indicators (= Kotz et al., 2022)	-0.029382	-0.0458233	-0.0126851
16.7	Annual precipitation only (= status quo)	-0.0217845	-0.0371513	-0.00621469
16.7	+ Temperature variability	-0.0262065	-0.0428464	-0.00927657
16.7	+ Other precipitation indicators (= Kotz et al., 2022)	-0.0294652	-0.0459722	-0.0127064
16.75	Annual precipitation only (= status quo)	-0.0218653	-0.0372929	-0.00622868
16.75	+ Temperature variability	-0.0262824	-0.0430016	-0.00927413
16.75	+ Other precipitation indicators (= Kotz et al., 2022)	-0.0295484	-0.0461146	-0.0127247
16.8	Annual precipitation only (= status quo)	-0.021946	-0.0374454	-0.00623887
16.8	+ Temperature variability	-0.0263582	-0.0431416	-0.00927644
16.8	+ Other precipitation indicators (= Kotz et al., 2022)	-0.0296316	-0.0462742	-0.012733
16.85	Annual precipitation only (= status quo)	-0.0220268	-0.0375926	-0.00624722
16.85	+ Temperature variability	-0.026434	-0.0432956	-0.00927869
16.85	+ Other precipitation indicators (= Kotz et al., 2022)	-0.0297148	-0.0464387	-0.0127557
16.9	Annual precipitation only (= status quo)	-0.0221075	-0.0377458	-0.00625191
16.9	+ Temperature variability	-0.0265098	-0.0434488	-0.00927649
16.9	+ Other precipitation indicators (= Kotz et al., 2022)	-0.029798	-0.0465915	-0.0127821
16.95	Annual precipitation only (= status quo)	-0.0221882	-0.0378977	-0.00625326
16.95	+ Temperature variability	-0.0265857	-0.0436012	-0.00927617
16.95	+ Other precipitation indicators (= Kotz et al., 2022)	-0.0298811	-0.0467406	-0.0127993
17	Annual precipitation only (= status quo)	-0.0222689	-0.0380544	-0.00626279
17	+ Temperature variability	-0.0266615	-0.0437508	-0.00927684
17	+ Other precipitation indicators (= Kotz et al., 2022)	-0.0299643	-0.0468883	-0.0128148
17.05	Annual precipitation only (= status quo)	-0.0223496	-0.0382027	-0.00627753
17.05	+ Temperature variability	-0.0267373	-0.043904	-0.00927711
17.05	+ Other precipitation indicators (= Kotz et al., 2022)	-0.0300475	-0.0470457	-0.0128343
17.1	Annual precipitation only (= status quo)	-0.0224303	-0.0383449	-0.00628213
17.1	+ Temperature variability	-0.0268131	-0.0440379	-0.00928657
17.1	+ Other precipitation indicators (= Kotz et al., 2022)	-0.0301306	-0.0471949	-0.0128515
17.15	Annual precipitation only (= status quo)	-0.022511	-0.0384975	-0.00629451
17.15	+ Temperature variability	-0.0268889	-0.044182	-0.00928434
17.15	+ Other precipitation indicators (= Kotz et al., 2022)	-0.0302138	-0.047342	-0.0128652
17.2	Annual precipitation only (= status quo)	-0.0225917	-0.038644	-0.00630913
17.2	+ Temperature variability	-0.0269647	-0.0443365	-0.00928567
17.2	+ Other precipitation indicators (= Kotz et al., 2022)	-0.0302969	-0.0474998	-0.0128795
17.25	Annual precipitation only (= status quo)	-0.0226724	-0.038793	-0.00631695
17.25	+ Temperature variability	-0.0270404	-0.0444917	-0.0092893
17.25	+ Other precipitation indicators (= Kotz et al., 2022)	-0.03038	-0.0476483	-0.0128923
17.3	Annual precipitation only (= status quo)	-0.0227531	-0.0389515	-0.00633074
17.3	+ Temperature variability	-0.0271162	-0.0446393	-0.00928593
17.3	+ Other precipitation indicators (= Kotz et al., 2022)	-0.0304632	-0.0477967	-0.0128988
17.35	Annual precipitation only (= status quo)	-0.0228337	-0.0391088	-0.00633653
17.35	+ Temperature variability	-0.027192	-0.0447791	-0.00929636
17.35	+ Other precipitation indicators (= Kotz et al., 2022)	-0.0305463	-0.0479553	-0.0129057
17.4	Annual precipitation only (= status quo)	-0.0229144	-0.0392607	-0.00634877
17.4	+ Temperature variability	-0.0272677	-0.0449186	-0.00930706
17.4	+ Other precipitation indicators (= Kotz et al., 2022)	-0.0306294	-0.0480995	-0.0129221
17.45	Annual precipitation only (= status quo)	-0.022995	-0.0394146	-0.00635492
17.45	+ Temperature variability	-0.0273435	-0.045068	-0.00930837
17.45	+ Other precipitation indicators (= Kotz et al., 2022)	-0.0307125	-0.048251	-0.0129363
17.5	Annual precipitation only (= status quo)	-0.0230757	-0.0395737	-0.00636281
17.5	+ Temperature variability	-0.0274192	-0.0452117	-0.00931402
17.5	+ Other precipitation indicators (= Kotz et al., 2022)	-0.0307956	-0.0483987	-0.0129462
17.55	Annual precipitation only (= status quo)	-0.0231563	-0.0397278	-0.00637217
17.55	+ Temperature variability	-0.027495	-0.0453618	-0.00932748
17.55	+ Other precipitation indicators (= Kotz et al., 2022)	-0.0308787	-0.0485473	-0.0129536
17.6	Annual precipitation only (= status quo)	-0.023237	-0.0398779	-0.00637725
17.6	+ Temperature variability	-0.0275707	-0.0455114	-0.00932702
17.6	+ Other precipitation indicators (= Kotz et al., 2022)	-0.0309617	-0.0487	-0.0129668
17.65	Annual precipitation only (= status quo)	-0.0233176	-0.0400353	-0.00637821
17.65	+ Temperature variability	-0.0276465	-0.0456527	-0.00933065
17.65	+ Other precipitation indicators (= Kotz et al., 2022)	-0.0310448	-0.0488566	-0.0129712
17.7	Annual precipitation only (= status quo)	-0.0233982	-0.0401867	-0.00638615
17.7	+ Temperature variability	-0.0277222	-0.0458021	-0.00933246
17.7	+ Other precipitation indicators (= Kotz et al., 2022)	-0.0311279	-0.0490124	-0.0129779
17.75	Annual precipitation only (= status quo)	-0.0234788	-0.0403436	-0.00639412
17.75	+ Temperature variability	-0.0277979	-0.0459577	-0.0093373
17.75	+ Other precipitation indicators (= Kotz et al., 2022)	-0.0312109	-0.0491556	-0.0129839
17.8	Annual precipitation only (= status quo)	-0.0235594	-0.0404939	-0.00639795
17.8	+ Temperature variability	-0.0278736	-0.0461014	-0.00933621
17.8	+ Other precipitation indicators (= Kotz et al., 2022)	-0.031294	-0.0493019	-0.0130004
17.85	Annual precipitation only (= status quo)	-0.02364	-0.0406383	-0.00640391
17.85	+ Temperature variability	-0.0279493	-0.0462496	-0.00934254
17.85	+ Other precipitation indicators (= Kotz et al., 2022)	-0.031377	-0.0494532	-0.013014
17.9	Annual precipitation only (= status quo)	-0.0237206	-0.0407944	-0.00641118
17.9	+ Temperature variability	-0.028025	-0.0464012	-0.00934315
17.9	+ Other precipitation indicators (= Kotz et al., 2022)	-0.0314601	-0.0496099	-0.0130292
17.95	Annual precipitation only (= status quo)	-0.0238012	-0.0409446	-0.00641836
17.95	+ Temperature variability	-0.0281007	-0.0465449	-0.00934975
17.95	+ Other precipitation indicators (= Kotz et al., 2022)	-0.0315431	-0.0497636	-0.0130316
18	Annual precipitation only (= status quo)	-0.0238818	-0.0410899	-0.0064278
18	+ Temperature variability	-0.0281764	-0.0466912	-0.00934685
18	+ Other precipitation indicators (= Kotz et al., 2022)	-0.0316261	-0.0499155	-0.0130428
18.05	Annual precipitation only (= status quo)	-0.0239623	-0.041244	-0.006442
18.05	+ Temperature variability	-0.0282521	-0.0468426	-0.0093493
18.05	+ Other precipitation indicators (= Kotz et al., 2022)	-0.0317091	-0.0500701	-0.0130534
18.1	Annual precipitation only (= status quo)	-0.0240429	-0.0413869	-0.00644757
18.1	+ Temperature variability	-0.0283278	-0.0469901	-0.0093581
18.1	+ Other precipitation indicators (= Kotz et al., 2022)	-0.0317921	-0.050234	-0.0130662
18.15	Annual precipitation only (= status quo)	-0.0241235	-0.0415428	-0.00645577
18.15	+ Temperature variability	-0.0284035	-0.0471383	-0.00935894
18.15	+ Other precipitation indicators (= Kotz et al., 2022)	-0.0318751	-0.0503848	-0.0130802
18.2	Annual precipitation only (= status quo)	-0.024204	-0.041694	-0.00646589
18.2	+ Temperature variability	-0.0284791	-0.0472873	-0.00936337
18.2	+ Other precipitation indicators (= Kotz et al., 2022)	-0.0319581	-0.0505414	-0.0130903
18.25	Annual precipitation only (= status quo)	-0.0242846	-0.0418434	-0.00646868
18.25	+ Temperature variability	-0.0285548	-0.0474345	-0.00936677
18.25	+ Other precipitation indicators (= Kotz et al., 2022)	-0.0320411	-0.0506899	-0.0130947
18.3	Annual precipitation only (= status quo)	-0.0243651	-0.042	-0.00647174
18.3	+ Temperature variability	-0.0286305	-0.0475837	-0.00936661
18.3	+ Other precipitation indicators (= Kotz et al., 2022)	-0.0321241	-0.0508366	-0.013118
18.35	Annual precipitation only (= status quo)	-0.0244456	-0.0421517	-0.00647882
18.35	+ Temperature variability	-0.0287061	-0.0477237	-0.00936835
18.35	+ Other precipitation indicators (= Kotz et al., 2022)	-0.0322071	-0.0509922	-0.0131248
18.4	Annual precipitation only (= status quo)	-0.0245262	-0.0422946	-0.006479
18.4	+ Temperature variability	-0.0287818	-0.047876	-0.00937047
18.4	+ Other precipitation indicators (= Kotz et al., 2022)	-0.03229	-0.0511511	-0.0131418
18.45	Annual precipitation only (= status quo)	-0.0246067	-0.0424461	-0.00647635
18.45	+ Temperature variability	-0.0288574	-0.0480374	-0.00936229
18.45	+ Other precipitation indicators (= Kotz et al., 2022)	-0.032373	-0.0513017	-0.0131469
18.5	Annual precipitation only (= status quo)	-0.0246872	-0.0425964	-0.00647511
18.5	+ Temperature variability	-0.028933	-0.0481836	-0.00936955
18.5	+ Other precipitation indicators (= Kotz et al., 2022)	-0.032456	-0.0514528	-0.013166
18.55	Annual precipitation only (= status quo)	-0.0247677	-0.0427618	-0.00648093
18.55	+ Temperature variability	-0.0290087	-0.0483366	-0.0093694
18.55	+ Other precipitation indicators (= Kotz et al., 2022)	-0.0325389	-0.0516029	-0.0131725
18.6	Annual precipitation only (= status quo)	-0.0248482	-0.04291	-0.00649167
18.6	+ Temperature variability	-0.0290843	-0.0484801	-0.00937605
18.6	+ Other precipitation indicators (= Kotz et al., 2022)	-0.0326218	-0.0517617	-0.0131768
18.65	Annual precipitation only (= status quo)	-0.0249287	-0.0430778	-0.00649987
18.65	+ Temperature variability	-0.0291599	-0.0486246	-0.00937731
18.65	+ Other precipitation indicators (= Kotz et al., 2022)	-0.0327048	-0.0519136	-0.0131937
18.7	Annual precipitation only (= status quo)	-0.0250092	-0.0432276	-0.00650224
18.7	+ Temperature variability	-0.0292355	-0.0487668	-0.00937236
18.7	+ Other precipitation indicators (= Kotz et al., 2022)	-0.0327877	-0.052065	-0.0132026
18.75	Annual precipitation only (= status quo)	-0.0250897	-0.0433756	-0.00650926
18.75	+ Temperature variability	-0.0293111	-0.0489235	-0.00936642
18.75	+ Other precipitation indicators (= Kotz et al., 2022)	-0.0328706	-0.0522193	-0.0132171
18.8	Annual precipitation only (= status quo)	-0.0251701	-0.0435229	-0.00651512
18.8	+ Temperature variability	-0.0293867	-0.0490767	-0.00937095
18.8	+ Other precipitation indicators (= Kotz et al., 2022)	-0.0329535	-0.0523763	-0.0132292
18.85	Annual precipitation only (= status quo)	-0.0252506	-0.0436734	-0.00652104
18.85	+ Temperature variability	-0.0294623	-0.049237	-0.00937056
18.85	+ Other precipitation indicators (= Kotz et al., 2022)	-0.0330364	-0.0525299	-0.0132312
18.9	Annual precipitation only (= status quo)	-0.0253311	-0.0438279	-0.00653356
18.9	+ Temperature variability	-0.0295379	-0.049388	-0.00937146
18.9	+ Other precipitation indicators (= Kotz et al., 2022)	-0.0331193	-0.0526801	-0.0132394
18.95	Annual precipitation only (= status quo)	-0.0254115	-0.0439815	-0.00654684
18.95	+ Temperature variability	-0.0296135	-0.0495325	-0.00937572
18.95	+ Other precipitation indicators (= Kotz et al., 2022)	-0.0332022	-0.0528319	-0.0132533
19	Annual precipitation only (= status quo)	-0.025492	-0.0441337	-0.0065474
19	+ Temperature variability	-0.029689	-0.0496867	-0.00937742
19	+ Other precipitation indicators (= Kotz et al., 2022)	-0.0332851	-0.0529824	-0.0132652
19.05	Annual precipitation only (= status quo)	-0.0255724	-0.0442878	-0.00654883
19.05	+ Temperature variability	-0.0297646	-0.0498379	-0.0093823
19.05	+ Other precipitation indicators (= Kotz et al., 2022)	-0.033368	-0.0531343	-0.0132813
19.1	Annual precipitation only (= status quo)	-0.0256529	-0.044449	-0.00654635
19.1	+ Temperature variability	-0.0298402	-0.0499873	-0.00937716
19.1	+ Other precipitation indicators (= Kotz et al., 2022)	-0.0334508	-0.0532857	-0.0132973
19.15	Annual precipitation only (= status quo)	-0.0257333	-0.0445937	-0.00655721
19.15	+ Temperature variability	-0.0299157	-0.0501425	-0.00937486
19.15	+ Other precipitation indicators (= Kotz et al., 2022)	-0.0335337	-0.053435	-0.013305
19.2	Annual precipitation only (= status quo)	-0.0258137	-0.0447494	-0.00655922
19.2	+ Temperature variability	-0.0299913	-0.0502999	-0.00937749
19.2	+ Other precipitation indicators (= Kotz et al., 2022)	-0.0336165	-0.0535905	-0.013314
19.25	Annual precipitation only (= status quo)	-0.0258941	-0.0449029	-0.00656241
19.25	+ Temperature variability	-0.0300668	-0.0504493	-0.00937608
19.25	+ Other precipitation indicators (= Kotz et al., 2022)	-0.0336994	-0.0537472	-0.0133298
19.3	Annual precipitation only (= status quo)	-0.0259745	-0.0450607	-0.00657067
19.3	+ Temperature variability	-0.0301424	-0.0506043	-0.00937559
19.3	+ Other precipitation indicators (= Kotz et al., 2022)	-0.0337822	-0.0539068	-0.0133448
19.35	Annual precipitation only (= status quo)	-0.0260549	-0.0452168	-0.00657234
19.35	+ Temperature variability	-0.0302179	-0.0507511	-0.00937511
19.35	+ Other precipitation indicators (= Kotz et al., 2022)	-0.033865	-0.0540618	-0.0133582
19.4	Annual precipitation only (= status quo)	-0.0261353	-0.0453602	-0.00656777
19.4	+ Temperature variability	-0.0302934	-0.0509003	-0.00937819
19.4	+ Other precipitation indicators (= Kotz et al., 2022)	-0.0339479	-0.0542178	-0.0133674
19.45	Annual precipitation only (= status quo)	-0.0262157	-0.0455099	-0.00657499
19.45	+ Temperature variability	-0.0303689	-0.0510544	-0.00938223
19.45	+ Other precipitation indicators (= Kotz et al., 2022)	-0.0340307	-0.0543696	-0.0133742
19.5	Annual precipitation only (= status quo)	-0.0262961	-0.0456737	-0.00658306
19.5	+ Temperature variability	-0.0304445	-0.0512006	-0.0093847
19.5	+ Other precipitation indicators (= Kotz et al., 2022)	-0.0341135	-0.0545202	-0.0133849
19.55	Annual precipitation only (= status quo)	-0.0263765	-0.0458274	-0.0065813
19.55	+ Temperature variability	-0.03052	-0.0513503	-0.00938069
19.55	+ Other precipitation indicators (= Kotz et al., 2022)	-0.0341963	-0.0546695	-0.0133982
19.6	Annual precipitation only (= status quo)	-0.0264568	-0.045985	-0.00658853
19.6	+ Temperature variability	-0.0305955	-0.0515038	-0.00936273
19.6	+ Other precipitation indicators (= Kotz et al., 2022)	-0.0342791	-0.0548199	-0.013419
19.65	Annual precipitation only (= status quo)	-0.0265372	-0.0461352	-0.0065957
19.65	+ Temperature variability	-0.030671	-0.0516422	-0.00936395
19.65	+ Other precipitation indicators (= Kotz et al., 2022)	-0.0343619	-0.0549725	-0.0134263
19.7	Annual precipitation only (= status quo)	-0.0266175	-0.0462971	-0.00660003
19.7	+ Temperature variability	-0.0307465	-0.0517937	-0.00936398
19.7	+ Other precipitation indicators (= Kotz et al., 2022)	-0.0344447	-0.0551301	-0.0134375
19.75	Annual precipitation only (= status quo)	-0.0266979	-0.0464575	-0.0066006
19.75	+ Temperature variability	-0.0308219	-0.0519419	-0.00936274
19.75	+ Other precipitation indicators (= Kotz et al., 2022)	-0.0345274	-0.0552865	-0.0134444
19.8	Annual precipitation only (= status quo)	-0.0267782	-0.0466095	-0.00659907
19.8	+ Temperature variability	-0.0308974	-0.052085	-0.00936441
19.8	+ Other precipitation indicators (= Kotz et al., 2022)	-0.0346102	-0.055436	-0.0134533
19.85	Annual precipitation only (= status quo)	-0.0268586	-0.0467605	-0.00660108
19.85	+ Temperature variability	-0.0309729	-0.0522411	-0.00936597
19.85	+ Other precipitation indicators (= Kotz et al., 2022)	-0.034693	-0.055596	-0.0134548
19.9	Annual precipitation only (= status quo)	-0.0269389	-0.0469175	-0.00660523
19.9	+ Temperature variability	-0.0310484	-0.0523937	-0.00937147
19.9	+ Other precipitation indicators (= Kotz et al., 2022)	-0.0347757	-0.0557439	-0.013456
19.95	Annual precipitation only (= status quo)	-0.0270192	-0.0470881	-0.00661109
19.95	+ Temperature variability	-0.0311238	-0.0525438	-0.00937262
19.95	+ Other precipitation indicators (= Kotz et al., 2022)	-0.0348585	-0.0558959	-0.0134584
20	Annual precipitation only (= status quo)	-0.0270995	-0.0472347	-0.00661473
20	+ Temperature variability	-0.0311993	-0.0526881	-0.00936821
20	+ Other precipitation indicators (= Kotz et al., 2022)	-0.0349412	-0.0560616	-0.0134658
20.05	Annual precipitation only (= status quo)	-0.0271798	-0.0473942	-0.00660984
20.05	+ Temperature variability	-0.0312747	-0.0528427	-0.00936754
20.05	+ Other precipitation indicators (= Kotz et al., 2022)	-0.0350239	-0.0562135	-0.0134756
20.1	Annual precipitation only (= status quo)	-0.0272601	-0.047547	-0.0066052
20.1	+ Temperature variability	-0.0313502	-0.0530025	-0.00936788
20.1	+ Other precipitation indicators (= Kotz et al., 2022)	-0.0351067	-0.0563681	-0.0134836
20.15	Annual precipitation only (= status quo)	-0.0273404	-0.0477052	-0.00660241
20.15	+ Temperature variability	-0.0314256	-0.0531575	-0.00937101
20.15	+ Other precipitation indicators (= Kotz et al., 2022)	-0.0351894	-0.0565188	-0.0134977
20.2	Annual precipitation only (= status quo)	-0.0274207	-0.0478551	-0.00660588
20.2	+ Temperature variability	-0.0315011	-0.0533056	-0.00936713
20.2	+ Other precipitation indicators (= Kotz et al., 2022)	-0.0352721	-0.0566706	-0.0135042
20.25	Annual precipitation only (= status quo)	-0.027501	-0.0480009	-0.00660851
20.25	+ Temperature variability	-0.0315765	-0.05347	-0.00935884
20.25	+ Other precipitation indicators (= Kotz et al., 2022)	-0.0353548	-0.0568306	-0.0135123
20.3	Annual precipitation only (= status quo)	-0.0275813	-0.0481524	-0.00661081
20.3	+ Temperature variability	-0.0316519	-0.053621	-0.00935345
20.3	+ Other precipitation indicators (= Kotz et al., 2022)	-0.0354375	-0.0569857	-0.0135071
20.35	Annual precipitation only (= status quo)	-0.0276615	-0.0483052	-0.00661215
20.35	+ Temperature variability	-0.0317273	-0.0537674	-0.00935646
20.35	+ Other precipitation indicators (= Kotz et al., 2022)	-0.0355202	-0.0571438	-0.013509
20.4	Annual precipitation only (= status quo)	-0.0277418	-0.048448	-0.00661725
20.4	+ Temperature variability	-0.0318027	-0.0539106	-0.0093521
20.4	+ Other precipitation indicators (= Kotz et al., 2022)	-0.0356028	-0.0572929	-0.0135088
20.45	Annual precipitation only (= status quo)	-0.0278221	-0.0486003	-0.00660929
20.45	+ Temperature variability	-0.0318781	-0.0540644	-0.0093415
20.45	+ Other precipitation indicators (= Kotz et al., 2022)	-0.0356855	-0.0574456	-0.0135166
20.5	Annual precipitation only (= status quo)	-0.0279023	-0.048758	-0.00661679
20.5	+ Temperature variability	-0.0319535	-0.0542148	-0.00933968
20.5	+ Other precipitation indicators (= Kotz et al., 2022)	-0.0357682	-0.0576014	-0.0135246
20.55	Annual precipitation only (= status quo)	-0.0279825	-0.0489126	-0.00662223
20.55	+ Temperature variability	-0.0320289	-0.054352	-0.00933643
20.55	+ Other precipitation indicators (= Kotz et al., 2022)	-0.0358509	-0.0577468	-0.0135333
20.6	Annual precipitation only (= status quo)	-0.0280628	-0.0490713	-0.00662802
20.6	+ Temperature variability	-0.0321043	-0.0544971	-0.00933618
20.6	+ Other precipitation indicators (= Kotz et al., 2022)	-0.0359335	-0.0579055	-0.0135383
20.65	Annual precipitation only (= status quo)	-0.028143	-0.0492234	-0.00663642
20.65	+ Temperature variability	-0.0321797	-0.0546496	-0.00932459
20.65	+ Other precipitation indicators (= Kotz et al., 2022)	-0.0360162	-0.0580641	-0.013551
20.7	Annual precipitation only (= status quo)	-0.0282232	-0.0493875	-0.00663713
20.7	+ Temperature variability	-0.0322551	-0.0548032	-0.00932071
20.7	+ Other precipitation indicators (= Kotz et al., 2022)	-0.0360988	-0.0582174	-0.0135633
20.75	Annual precipitation only (= status quo)	-0.0283034	-0.0495533	-0.00665128
20.75	+ Temperature variability	-0.0323304	-0.0549524	-0.00931199
20.75	+ Other precipitation indicators (= Kotz et al., 2022)	-0.0361814	-0.0583666	-0.0135797
20.8	Annual precipitation only (= status quo)	-0.0283836	-0.0497065	-0.00666577
20.8	+ Temperature variability	-0.0324058	-0.055105	-0.00930642
20.8	+ Other precipitation indicators (= Kotz et al., 2022)	-0.036264	-0.0585248	-0.0135855
20.85	Annual precipitation only (= status quo)	-0.0284639	-0.0498619	-0.0066563
20.85	+ Temperature variability	-0.0324812	-0.0552623	-0.00931214
20.85	+ Other precipitation indicators (= Kotz et al., 2022)	-0.0363467	-0.0586872	-0.0135911
20.9	Annual precipitation only (= status quo)	-0.028544	-0.050015	-0.00666108
20.9	+ Temperature variability	-0.0325565	-0.0554111	-0.00931023
20.9	+ Other precipitation indicators (= Kotz et al., 2022)	-0.0364293	-0.0588484	-0.0135996
20.95	Annual precipitation only (= status quo)	-0.0286242	-0.0501754	-0.0066502
20.95	+ Temperature variability	-0.0326318	-0.055562	-0.00929753
20.95	+ Other precipitation indicators (= Kotz et al., 2022)	-0.0365119	-0.0590017	-0.0136021
21	Annual precipitation only (= status quo)	-0.0287044	-0.0503278	-0.00665132
21	+ Temperature variability	-0.0327072	-0.0557192	-0.0092992
21	+ Other precipitation indicators (= Kotz et al., 2022)	-0.0365945	-0.059162	-0.0136135
21.05	Annual precipitation only (= status quo)	-0.0287846	-0.0504775	-0.00665308
21.05	+ Temperature variability	-0.0327825	-0.0558743	-0.00929425
21.05	+ Other precipitation indicators (= Kotz et al., 2022)	-0.0366771	-0.0593237	-0.0136209
21.1	Annual precipitation only (= status quo)	-0.0288648	-0.0506311	-0.00664676
21.1	+ Temperature variability	-0.0328578	-0.0560272	-0.00928111
21.1	+ Other precipitation indicators (= Kotz et al., 2022)	-0.0367596	-0.0594697	-0.0136302
21.15	Annual precipitation only (= status quo)	-0.0289449	-0.0507866	-0.00665014
21.15	+ Temperature variability	-0.0329332	-0.0561735	-0.00927945
21.15	+ Other precipitation indicators (= Kotz et al., 2022)	-0.0368422	-0.0596252	-0.0136356
21.2	Annual precipitation only (= status quo)	-0.0290251	-0.0509427	-0.00665359
21.2	+ Temperature variability	-0.0330085	-0.056324	-0.00927428
21.2	+ Other precipitation indicators (= Kotz et al., 2022)	-0.0369248	-0.0597846	-0.0136542
21.25	Annual precipitation only (= status quo)	-0.0291052	-0.0511019	-0.00665681
21.25	+ Temperature variability	-0.0330838	-0.0564663	-0.00926617
21.25	+ Other precipitation indicators (= Kotz et al., 2022)	-0.0370074	-0.0599442	-0.0136566
21.3	Annual precipitation only (= status quo)	-0.0291854	-0.051266	-0.00666026
21.3	+ Temperature variability	-0.0331591	-0.0566191	-0.00926031
21.3	+ Other precipitation indicators (= Kotz et al., 2022)	-0.0370899	-0.0601026	-0.0136628
21.35	Annual precipitation only (= status quo)	-0.0292655	-0.0514263	-0.0066597
21.35	+ Temperature variability	-0.0332344	-0.056775	-0.00925416
21.35	+ Other precipitation indicators (= Kotz et al., 2022)	-0.0371725	-0.060258	-0.0136675
21.4	Annual precipitation only (= status quo)	-0.0293456	-0.0515799	-0.0066592
21.4	+ Temperature variability	-0.0333097	-0.0569226	-0.00925932
21.4	+ Other precipitation indicators (= Kotz et al., 2022)	-0.037255	-0.0604097	-0.0136751
21.45	Annual precipitation only (= status quo)	-0.0294258	-0.0517282	-0.00666289
21.45	+ Temperature variability	-0.033385	-0.0570691	-0.0092555
21.45	+ Other precipitation indicators (= Kotz et al., 2022)	-0.0373375	-0.0605619	-0.013685
21.5	Annual precipitation only (= status quo)	-0.0295059	-0.0518819	-0.00666309
21.5	+ Temperature variability	-0.0334603	-0.0572234	-0.00924318
21.5	+ Other precipitation indicators (= Kotz et al., 2022)	-0.0374201	-0.0607188	-0.0136891
21.55	Annual precipitation only (= status quo)	-0.029586	-0.0520346	-0.00665679
21.55	+ Temperature variability	-0.0335355	-0.0573687	-0.00924032
21.55	+ Other precipitation indicators (= Kotz et al., 2022)	-0.0375026	-0.0608809	-0.0137016
21.6	Annual precipitation only (= status quo)	-0.0296661	-0.0521937	-0.00666864
21.6	+ Temperature variability	-0.0336108	-0.0575193	-0.00922856
21.6	+ Other precipitation indicators (= Kotz et al., 2022)	-0.0375851	-0.0610431	-0.0137062
21.65	Annual precipitation only (= status quo)	-0.0297462	-0.0523558	-0.00668569
21.65	+ Temperature variability	-0.0336861	-0.0576784	-0.00922687
21.65	+ Other precipitation indicators (= Kotz et al., 2022)	-0.0376676	-0.0612029	-0.0137178
21.7	Annual precipitation only (= status quo)	-0.0298263	-0.0525122	-0.00668974
21.7	+ Temperature variability	-0.0337613	-0.0578313	-0.00922312
21.7	+ Other precipitation indicators (= Kotz et al., 2022)	-0.0377501	-0.0613608	-0.0137174
21.75	Annual precipitation only (= status quo)	-0.0299063	-0.0526698	-0.00668243
21.75	+ Temperature variability	-0.0338366	-0.0579769	-0.00921241
21.75	+ Other precipitation indicators (= Kotz et al., 2022)	-0.0378326	-0.0615118	-0.0137149
21.8	Annual precipitation only (= status quo)	-0.0299864	-0.0528215	-0.00667429
21.8	+ Temperature variability	-0.0339118	-0.0581364	-0.00920369
21.8	+ Other precipitation indicators (= Kotz et al., 2022)	-0.0379151	-0.0616618	-0.0137223
21.85	Annual precipitation only (= status quo)	-0.0300665	-0.0529758	-0.00667714
21.85	+ Temperature variability	-0.0339871	-0.0582936	-0.00919043
21.85	+ Other precipitation indicators (= Kotz et al., 2022)	-0.0379975	-0.0618144	-0.0137256
21.9	Annual precipitation only (= status quo)	-0.0301466	-0.053135	-0.00667993
21.9	+ Temperature variability	-0.0340623	-0.058446	-0.00918602
21.9	+ Other precipitation indicators (= Kotz et al., 2022)	-0.03808	-0.0619751	-0.013721
21.95	Annual precipitation only (= status quo)	-0.0302266	-0.0532895	-0.00668221
21.95	+ Temperature variability	-0.0341375	-0.0586025	-0.00918204
21.95	+ Other precipitation indicators (= Kotz et al., 2022)	-0.0381625	-0.0621385	-0.0137224
22	Annual precipitation only (= status quo)	-0.0303067	-0.0534431	-0.00668288
22	+ Temperature variability	-0.0342127	-0.0587526	-0.00917876
22	+ Other precipitation indicators (= Kotz et al., 2022)	-0.0382449	-0.0622891	-0.0137306
22.05	Annual precipitation only (= status quo)	-0.0303867	-0.0535974	-0.00668189
22.05	+ Temperature variability	-0.034288	-0.0589078	-0.00917593
22.05	+ Other precipitation indicators (= Kotz et al., 2022)	-0.0383274	-0.0624463	-0.0137316
22.1	Annual precipitation only (= status quo)	-0.0304667	-0.0537511	-0.00669418
22.1	+ Temperature variability	-0.0343632	-0.0590613	-0.00918149
22.1	+ Other precipitation indicators (= Kotz et al., 2022)	-0.0384098	-0.062604	-0.0137349
22.15	Annual precipitation only (= status quo)	-0.0305468	-0.053902	-0.00668852
22.15	+ Temperature variability	-0.0344384	-0.0592139	-0.00917244
22.15	+ Other precipitation indicators (= Kotz et al., 2022)	-0.0384922	-0.0627641	-0.013744
22.2	Annual precipitation only (= status quo)	-0.0306268	-0.0540589	-0.00669698
22.2	+ Temperature variability	-0.0345136	-0.0593624	-0.00917599
22.2	+ Other precipitation indicators (= Kotz et al., 2022)	-0.0385747	-0.0629256	-0.0137509
22.25	Annual precipitation only (= status quo)	-0.0307068	-0.054212	-0.00669581
22.25	+ Temperature variability	-0.0345888	-0.059511	-0.0091758
22.25	+ Other precipitation indicators (= Kotz et al., 2022)	-0.0386571	-0.063087	-0.0137582
22.3	Annual precipitation only (= status quo)	-0.0307868	-0.0543649	-0.00670017
22.3	+ Temperature variability	-0.0346639	-0.0596691	-0.00917006
22.3	+ Other precipitation indicators (= Kotz et al., 2022)	-0.0387395	-0.0632483	-0.0137583
22.35	Annual precipitation only (= status quo)	-0.0308668	-0.0545231	-0.00670055
22.35	+ Temperature variability	-0.0347391	-0.0598251	-0.00916714
22.35	+ Other precipitation indicators (= Kotz et al., 2022)	-0.0388219	-0.0633967	-0.0137625
22.4	Annual precipitation only (= status quo)	-0.0309468	-0.0546838	-0.0066992
22.4	+ Temperature variability	-0.0348143	-0.0599812	-0.00916195
22.4	+ Other precipitation indicators (= Kotz et al., 2022)	-0.0389043	-0.0635522	-0.0137663
22.45	Annual precipitation only (= status quo)	-0.0310268	-0.0548384	-0.0066913
22.45	+ Temperature variability	-0.0348895	-0.0601296	-0.00915381
22.45	+ Other precipitation indicators (= Kotz et al., 2022)	-0.0389867	-0.063704	-0.0137686
22.5	Annual precipitation only (= status quo)	-0.0311068	-0.0549884	-0.00668579
22.5	+ Temperature variability	-0.0349646	-0.0602775	-0.0091443
22.5	+ Other precipitation indicators (= Kotz et al., 2022)	-0.0390691	-0.063856	-0.0137712
22.55	Annual precipitation only (= status quo)	-0.0311868	-0.0551444	-0.00668612
22.55	+ Temperature variability	-0.0350398	-0.0604299	-0.00914399
22.55	+ Other precipitation indicators (= Kotz et al., 2022)	-0.0391515	-0.0640071	-0.0137741
22.6	Annual precipitation only (= status quo)	-0.0312667	-0.0553003	-0.00669223
22.6	+ Temperature variability	-0.0351149	-0.060579	-0.00913107
22.6	+ Other precipitation indicators (= Kotz et al., 2022)	-0.0392338	-0.0641599	-0.0137878
22.65	Annual precipitation only (= status quo)	-0.0313467	-0.0554544	-0.00669211
22.65	+ Temperature variability	-0.0351901	-0.0607351	-0.00912211
22.65	+ Other precipitation indicators (= Kotz et al., 2022)	-0.0393162	-0.0643237	-0.0137895
22.7	Annual precipitation only (= status quo)	-0.0314267	-0.0556018	-0.00668679
22.7	+ Temperature variability	-0.0352652	-0.0608856	-0.00911807
22.7	+ Other precipitation indicators (= Kotz et al., 2022)	-0.0393986	-0.0644798	-0.0137916
22.75	Annual precipitation only (= status quo)	-0.0315066	-0.0557614	-0.00669097
22.75	+ Temperature variability	-0.0353404	-0.061036	-0.0091039
22.75	+ Other precipitation indicators (= Kotz et al., 2022)	-0.0394809	-0.0646397	-0.0137985
22.8	Annual precipitation only (= status quo)	-0.0315866	-0.0559195	-0.00669305
22.8	+ Temperature variability	-0.0354155	-0.0611811	-0.00909646
22.8	+ Other precipitation indicators (= Kotz et al., 2022)	-0.0395632	-0.0648001	-0.0138085
22.85	Annual precipitation only (= status quo)	-0.0316665	-0.0560715	-0.00668444
22.85	+ Temperature variability	-0.0354906	-0.0613278	-0.00909132
22.85	+ Other precipitation indicators (= Kotz et al., 2022)	-0.0396456	-0.064958	-0.0138177
22.9	Annual precipitation only (= status quo)	-0.0317464	-0.0562311	-0.00668743
22.9	+ Temperature variability	-0.0355657	-0.0614861	-0.00908222
22.9	+ Other precipitation indicators (= Kotz et al., 2022)	-0.0397279	-0.0651156	-0.0138206
22.95	Annual precipitation only (= status quo)	-0.0318263	-0.0563912	-0.0066827
22.95	+ Temperature variability	-0.0356408	-0.0616312	-0.00907688
22.95	+ Other precipitation indicators (= Kotz et al., 2022)	-0.0398102	-0.06527	-0.0138213
23	Annual precipitation only (= status quo)	-0.0319063	-0.0565425	-0.0066762
23	+ Temperature variability	-0.0357159	-0.0617876	-0.00907238
23	+ Other precipitation indicators (= Kotz et al., 2022)	-0.0398925	-0.0654201	-0.0138292
23.05	Annual precipitation only (= status quo)	-0.0319862	-0.0566937	-0.00666587
23.05	+ Temperature variability	-0.035791	-0.0619408	-0.00906565
23.05	+ Other precipitation indicators (= Kotz et al., 2022)	-0.0399749	-0.065565	-0.0138365
23.1	Annual precipitation only (= status quo)	-0.0320661	-0.0568464	-0.00666765
23.1	+ Temperature variability	-0.0358661	-0.0620924	-0.00906213
23.1	+ Other precipitation indicators (= Kotz et al., 2022)	-0.0400572	-0.0657334	-0.0138391
23.15	Annual precipitation only (= status quo)	-0.032146	-0.0569959	-0.00666842
23.15	+ Temperature variability	-0.0359412	-0.0622449	-0.00905835
23.15	+ Other precipitation indicators (= Kotz et al., 2022)	-0.0401394	-0.065897	-0.0138479
23.2	Annual precipitation only (= status quo)	-0.0322259	-0.0571365	-0.00666846
23.2	+ Temperature variability	-0.0360163	-0.0624003	-0.00905381
23.2	+ Other precipitation indicators (= Kotz et al., 2022)	-0.0402217	-0.0660475	-0.0138611
23.25	Annual precipitation only (= status quo)	-0.0323058	-0.0572845	-0.00667291
23.25	+ Temperature variability	-0.0360914	-0.0625578	-0.00905039
23.25	+ Other precipitation indicators (= Kotz et al., 2022)	-0.040304	-0.0662043	-0.0138695
[truncated: 405 more rows]

## Sheet: source_data_figure4c
Figure 4c
Country (GID_0)	Global warming level (°C)	Difference in GDP impact between main results and status-quo (%-pts)
AFG	3	-0.0230759
AGO	3	-0.0178519
ALB	3	-0.0142267
AND	3	-0.0173988
ARE	3	-0.0311847
ARG	3	-0.0168813
ARM	3	-0.0186485
ATG	3	-0.0101965
AUS	3	-0.0203885
AUT	3	-0.0157813
AZE	3	-0.0184463
BDI	3	-0.019884
BEL	3	-0.00928792
BEN	3	-0.017638
BFA	3	-0.0267659
BGD	3	-0.0129317
BGR	3	-0.0147154
BHR	3	-0.0327086
BHS	3	-0.0123963
BIH	3	-0.0151829
BLR	3	-0.00636688
BLZ	3	-0.0198717
BOL	3	-0.0256437
BRA	3	-0.0187711
BRB	3	-0.0107168
BRN	3	-0.0105306
BTN	3	-0.0213814
BWA	3	-0.0246387
CAF	3	-0.0205901
CAN	3	-0.0105794
CHE	3	-0.0160307
CHL	3	-0.0143383
CHN	3	-0.0198992
CIV	3	-0.0178947
CMR	3	-0.0252349
COD	3	-0.0186651
COG	3	-0.0167046
COL	3	-0.0267989
COM	3	-0.00887607
CPV	3	-0.015146
CRI	3	-0.0287595
CUB	3	-0.0141566
CYP	3	-0.0151093
CZE	3	-0.0143013
DEU	3	-0.0126846
DJI	3	-0.0325393
DMA	3	-0.0115085
DNK	3	-0.0079026
DOM	3	-0.0152289
DZA	3	-0.0185678
ECU	3	-0.021974
EGY	3	-0.0232198
ERI	3	-0.0299344
ESP	3	-0.0150633
EST	3	-0.0040842
ETH	3	-0.0268675
FIN	3	-0.00119111
FJI	3	-0.0122909
FRA	3	-0.012897
FSM	3	-0.0102358
GAB	3	-0.0174624
GBR	3	-0.00542466
GEO	3	-0.0184931
GHA	3	-0.0162905
GIN	3	-0.0211979
GMB	3	-0.0248168
GNB	3	-0.0226763
GNQ	3	-0.0196243
GRC	3	-0.0133421
GRD	3	-0.0148661
GTM	3	-0.0276396
GUY	3	-0.0184905
HND	3	-0.0232803
HRV	3	-0.0163718
HTI	3	-0.0148783
HUN	3	-0.0152167
IDN	3	-0.0120379
IND	3	-0.0183064
IRL	3	-0.0034702
IRN	3	-0.0266478
IRQ	3	-0.0320783
ISL	3	0.0167936
ISR	3	-0.0201773
ITA	3	-0.0146892
JAM	3	-0.0182075
JOR	3	-0.0247232
JPN	3	-0.0129096
KAZ	3	-0.0139882
KEN	3	-0.021806
KGZ	3	-0.0197522
KHM	3	-0.0132832
KIR	3	-0.0307719
KNA	3	-0.0107197
KOR	3	-0.0166566
XKO	3	-0.014621
KWT	3	-0.0331782
LAO	3	-0.0181745
LBN	3	-0.0204814
LBR	3	-0.0187846
LBY	3	-0.0192985
LCA	3	-0.0125902
LIE	3	-0.0169295
LKA	3	-0.0101127
LSO	3	-0.0256766
LTU	3	-0.00679378
LUX	3	-0.0134741
LVA	3	-0.00527679
MAR	3	-0.0197645
MDA	3	-0.0149869
MDG	3	-0.0130141
MDV	3	-0.0067621
MEX	3	-0.0198694
MKD	3	-0.0143279
MLI	3	-0.030766
MLT	3	-0.0108919
MMR	3	-0.0137465
MNE	3	-0.0149952
MNG	3	-0.0264539
MOZ	3	-0.0158733
MRT	3	-0.0295571
MUS	3	-0.011648
MWI	3	-0.0169609
MYS	3	-0.0114475
NAM	3	-0.0223091
NER	3	-0.0442254
NGA	3	-0.0222681
NIC	3	-0.0253459
NLD	3	-0.00845227
NOR	3	-0.00343128
NPL	3	-0.0187385
NRU	3	-0.0185304
NZL	3	-0.00982634
OMN	3	-0.0317991
PAK	3	-0.0244288
PAN	3	-0.0240645
PER	3	-0.0200826
PHL	3	-0.0110813
PLW	3	-0.0112311
PNG	3	-0.0139491
POL	3	-0.0119809
PRK	3	-0.0178922
PRT	3	-0.0118894
PRY	3	-0.0256364
QAT	3	-0.0324783
ROU	3	-0.0149835
RUS	3	-0.0073411
RWA	3	-0.0180025
SAU	3	-0.0329297
SDN	3	-0.0381873
SSD	3	-0.0227686
SEN	3	-0.0249498
SGP	3	-0.0116558
SLB	3	-0.012202
SLE	3	-0.0183985
SLV	3	-0.0257861
SMR	3	-0.0147838
SOM	3	-0.0266034
SRB	3	-0.0147723
STP	3	-0.013495
SUR	3	-0.0136893
SVK	3	-0.0144766
SVN	3	-0.0173248
SWE	3	-0.00681755
SWZ	3	-0.0273577
SYC	3	-0.0138163
SYR	3	-0.0220224
TCD	3	-0.0338323
TGO	3	-0.0164226
THA	3	-0.0162301
TJK	3	-0.0196802
TKM	3	-0.025289
TLS	3	-0.014401
TON	3	-0.0116196
TTO	3	-0.0158972
TUN	3	-0.015422
TUR	3	-0.0158725
TWN	3	-0.0107067
TZA	3	-0.0159844
UGA	3	-0.0194081
UKR	3	-0.0113871
URY	3	-0.0131446
USA	3	-0.016691
UZB	3	-0.0223875
VCT	3	-0.0120437
VEN	3	-0.0222438
VNM	3	-0.0137977
VUT	3	-0.0146562
WSM	3	-0.0124686
YEM	3	-0.0303728
ZAF	3	-0.0241717
ZMB	3	-0.0212758
ZWE	3	-0.0214753
TUV	3	-0.00963262
