# Supplementary material for: Climate damage projections beyond annual temperature
Source: Nat Clim Chang. 2024 Apr 17;14(6):592–9. doi: 10.1038/s41558-024-01990-8 (PMC11446829; doi:10.1038/s41558-024-01990-8)
Supplement: Supplementary file 7 — Statistical source data. [file 41558_2024_1990_MOESM7_ESM.xlsx]

## Sheet: source_data_figure5
Figure 5
Global warming level (°C)	Threshold (GDP loss)	Share of global population exposed to >=5% risk (0-1)	Specification
1.5	-0.2	0	Impacts from ann. temp. only (= status quo)
1.5	-0.2	0	Impacts from all climate indicators (= Kotz et al., 2022)
1.5	-0.19	0	Impacts from ann. temp. only (= status quo)
1.5	-0.19	0	Impacts from all climate indicators (= Kotz et al., 2022)
1.5	-0.18	0	Impacts from ann. temp. only (= status quo)
1.5	-0.18	0	Impacts from all climate indicators (= Kotz et al., 2022)
1.5	-0.17	0	Impacts from ann. temp. only (= status quo)
1.5	-0.17	0	Impacts from all climate indicators (= Kotz et al., 2022)
1.5	-0.16	0	Impacts from ann. temp. only (= status quo)
1.5	-0.16	0	Impacts from all climate indicators (= Kotz et al., 2022)
1.5	-0.15	0	Impacts from ann. temp. only (= status quo)
1.5	-0.15	0	Impacts from all climate indicators (= Kotz et al., 2022)
1.5	-0.14	0	Impacts from ann. temp. only (= status quo)
1.5	-0.14	0	Impacts from all climate indicators (= Kotz et al., 2022)
1.5	-0.13	0	Impacts from ann. temp. only (= status quo)
1.5	-0.13	1.65457e-05	Impacts from all climate indicators (= Kotz et al., 2022)
1.5	-0.12	0	Impacts from ann. temp. only (= status quo)
1.5	-0.12	0.00893089	Impacts from all climate indicators (= Kotz et al., 2022)
1.5	-0.11	0	Impacts from ann. temp. only (= status quo)
1.5	-0.11	0.0192192	Impacts from all climate indicators (= Kotz et al., 2022)
1.5	-0.1	0.000331626	Impacts from ann. temp. only (= status quo)
1.5	-0.1	0.0388256	Impacts from all climate indicators (= Kotz et al., 2022)
1.5	-0.09	0.0200116	Impacts from ann. temp. only (= status quo)
1.5	-0.09	0.119347	Impacts from all climate indicators (= Kotz et al., 2022)
1.5	-0.08	0.0628515	Impacts from ann. temp. only (= status quo)
1.5	-0.08	0.237843	Impacts from all climate indicators (= Kotz et al., 2022)
1.5	-0.07	0.132313	Impacts from ann. temp. only (= status quo)
1.5	-0.07	0.609203	Impacts from all climate indicators (= Kotz et al., 2022)
1.5	-0.06	0.511513	Impacts from ann. temp. only (= status quo)
1.5	-0.06	0.917266	Impacts from all climate indicators (= Kotz et al., 2022)
1.5	-0.05	0.669441	Impacts from ann. temp. only (= status quo)
1.5	-0.05	0.987749	Impacts from all climate indicators (= Kotz et al., 2022)
1.5	-0.04	0.985124	Impacts from ann. temp. only (= status quo)
1.5	-0.04	0.998713	Impacts from all climate indicators (= Kotz et al., 2022)
1.5	-0.03	0.996241	Impacts from ann. temp. only (= status quo)
1.5	-0.03	1	Impacts from all climate indicators (= Kotz et al., 2022)
1.5	-0.02	1	Impacts from ann. temp. only (= status quo)
1.5	-0.02	1	Impacts from all climate indicators (= Kotz et al., 2022)
1.5	-0.01	1	Impacts from ann. temp. only (= status quo)
1.5	-0.01	1	Impacts from all climate indicators (= Kotz et al., 2022)
1.5	0	1	Impacts from ann. temp. only (= status quo)
1.5	0	1	Impacts from all climate indicators (= Kotz et al., 2022)
2	-0.2	0	Impacts from ann. temp. only (= status quo)
2	-0.2	0	Impacts from all climate indicators (= Kotz et al., 2022)
2	-0.19	0	Impacts from ann. temp. only (= status quo)
2	-0.19	0	Impacts from all climate indicators (= Kotz et al., 2022)
2	-0.18	0	Impacts from ann. temp. only (= status quo)
2	-0.18	0.00330429	Impacts from all climate indicators (= Kotz et al., 2022)
2	-0.17	0	Impacts from ann. temp. only (= status quo)
2	-0.17	0.00676655	Impacts from all climate indicators (= Kotz et al., 2022)
2	-0.16	0	Impacts from ann. temp. only (= status quo)
2	-0.16	0.0252769	Impacts from all climate indicators (= Kotz et al., 2022)
2	-0.15	0	Impacts from ann. temp. only (= status quo)
2	-0.15	0.0380132	Impacts from all climate indicators (= Kotz et al., 2022)
2	-0.14	0.0130337	Impacts from ann. temp. only (= status quo)
2	-0.14	0.0440338	Impacts from all climate indicators (= Kotz et al., 2022)
2	-0.13	0.023392	Impacts from ann. temp. only (= status quo)
2	-0.13	0.121831	Impacts from all climate indicators (= Kotz et al., 2022)
2	-0.12	0.0628515	Impacts from ann. temp. only (= status quo)
2	-0.12	0.390473	Impacts from all climate indicators (= Kotz et al., 2022)
2	-0.11	0.110235	Impacts from ann. temp. only (= status quo)
2	-0.11	0.536566	Impacts from all climate indicators (= Kotz et al., 2022)
2	-0.1	0.384644	Impacts from ann. temp. only (= status quo)
2	-0.1	0.624062	Impacts from all climate indicators (= Kotz et al., 2022)
2	-0.09	0.551086	Impacts from ann. temp. only (= status quo)
2	-0.09	0.718599	Impacts from all climate indicators (= Kotz et al., 2022)
2	-0.08	0.624818	Impacts from ann. temp. only (= status quo)
2	-0.08	0.961998	Impacts from all climate indicators (= Kotz et al., 2022)
2	-0.07	0.75765	Impacts from ann. temp. only (= status quo)
2	-0.07	0.987749	Impacts from all climate indicators (= Kotz et al., 2022)
2	-0.06	0.985124	Impacts from ann. temp. only (= status quo)
2	-0.06	0.987749	Impacts from all climate indicators (= Kotz et al., 2022)
2	-0.05	0.987787	Impacts from ann. temp. only (= status quo)
2	-0.05	1	Impacts from all climate indicators (= Kotz et al., 2022)
2	-0.04	0.996887	Impacts from ann. temp. only (= status quo)
2	-0.04	1	Impacts from all climate indicators (= Kotz et al., 2022)
2	-0.03	1	Impacts from ann. temp. only (= status quo)
2	-0.03	1	Impacts from all climate indicators (= Kotz et al., 2022)
2	-0.02	1	Impacts from ann. temp. only (= status quo)
2	-0.02	1	Impacts from all climate indicators (= Kotz et al., 2022)
2	-0.01	1	Impacts from ann. temp. only (= status quo)
2	-0.01	1	Impacts from all climate indicators (= Kotz et al., 2022)
2	0	1	Impacts from ann. temp. only (= status quo)
2	0	1	Impacts from all climate indicators (= Kotz et al., 2022)
3	-0.2	0.037811	Impacts from ann. temp. only (= status quo)
3	-0.2	0.167595	Impacts from all climate indicators (= Kotz et al., 2022)
3	-0.19	0.0732179	Impacts from ann. temp. only (= status quo)
3	-0.19	0.437938	Impacts from all climate indicators (= Kotz et al., 2022)
3	-0.18	0.108785	Impacts from ann. temp. only (= status quo)
3	-0.18	0.507148	Impacts from all climate indicators (= Kotz et al., 2022)
3	-0.17	0.335776	Impacts from ann. temp. only (= status quo)
3	-0.17	0.594828	Impacts from all climate indicators (= Kotz et al., 2022)
3	-0.16	0.442126	Impacts from ann. temp. only (= status quo)
3	-0.16	0.636337	Impacts from all climate indicators (= Kotz et al., 2022)
3	-0.15	0.539755	Impacts from ann. temp. only (= status quo)
3	-0.15	0.679786	Impacts from all climate indicators (= Kotz et al., 2022)
3	-0.14	0.586761	Impacts from ann. temp. only (= status quo)
3	-0.14	0.944112	Impacts from all climate indicators (= Kotz et al., 2022)
3	-0.13	0.665101	Impacts from ann. temp. only (= status quo)
3	-0.13	0.958785	Impacts from all climate indicators (= Kotz et al., 2022)
3	-0.12	0.744703	Impacts from ann. temp. only (= status quo)
3	-0.12	0.981285	Impacts from all climate indicators (= Kotz et al., 2022)
3	-0.11	0.954294	Impacts from ann. temp. only (= status quo)
3	-0.11	0.987739	Impacts from all climate indicators (= Kotz et al., 2022)
3	-0.1	0.978154	Impacts from ann. temp. only (= status quo)
3	-0.1	0.987749	Impacts from all climate indicators (= Kotz et al., 2022)
3	-0.09	0.986453	Impacts from ann. temp. only (= status quo)
3	-0.09	0.987749	Impacts from all climate indicators (= Kotz et al., 2022)
3	-0.08	0.987739	Impacts from ann. temp. only (= status quo)
3	-0.08	0.99931	Impacts from all climate indicators (= Kotz et al., 2022)
3	-0.07	0.996887	Impacts from ann. temp. only (= status quo)
3	-0.07	0.999952	Impacts from all climate indicators (= Kotz et al., 2022)
3	-0.06	1	Impacts from ann. temp. only (= status quo)
3	-0.06	1	Impacts from all climate indicators (= Kotz et al., 2022)
3	-0.05	1	Impacts from ann. temp. only (= status quo)
3	-0.05	1	Impacts from all climate indicators (= Kotz et al., 2022)
3	-0.04	1	Impacts from ann. temp. only (= status quo)
3	-0.04	1	Impacts from all climate indicators (= Kotz et al., 2022)
3	-0.03	1	Impacts from ann. temp. only (= status quo)
3	-0.03	1	Impacts from all climate indicators (= Kotz et al., 2022)
3	-0.02	1	Impacts from ann. temp. only (= status quo)
3	-0.02	1	Impacts from all climate indicators (= Kotz et al., 2022)
3	-0.01	1	Impacts from ann. temp. only (= status quo)
3	-0.01	1	Impacts from all climate indicators (= Kotz et al., 2022)
3	0	1	Impacts from ann. temp. only (= status quo)
3	0	1	Impacts from all climate indicators (= Kotz et al., 2022)
